# Supplementary material for: Divergent macrophage responses to Influenza A virus and Streptococcus pneumoniae: co-infection drives bacterial dominance whereas superinfection favors viral priming
Source: Front Immunol. 2026 Mar 4;17:1729086. doi: 10.3389/fimmu.2026.1729086 (PMC12996220; doi:10.3389/fimmu.2026.1729086)
Supplement: Supplementary Table 1 — Streptococcus suis serotypes summary. Data includes ID, origin of extraction, serotype and presence/absence of common virulence factors. [file Table1.xlsx]

## Sheet: Hoja1
Strain	Origin	Serotype	epf	mrp	sly	luxS	gapdh
324	Lung	18	No	No	No	Yes	Yes
395	Lung	12	No	No	No	Yes	Yes
469	Brain	1	Yes	Yes	Yes	Yes	Yes
519	Brain	9	Yes	Yes	Yes	Yes	Yes
574	Lung	12	No	No	No	Yes	Yes
614	Brain	2	Yes	Yes	Yes	Yes	Yes
793	Brain	9	Yes	Yes	Yes	Yes	Yes
837	Lung	18	No	No	No	Yes	Yes
