# Supplementary material for: Divergent macrophage responses to Influenza A virus and Streptococcus pneumoniae: co-infection drives bacterial dominance whereas superinfection favors viral priming
Source: Front Immunol. 2026 Mar 4;17:1729086. doi: 10.3389/fimmu.2026.1729086 (PMC12996220; doi:10.3389/fimmu.2026.1729086)
Supplement: Supplementary Table 2 — List of primers used for qPCR. [file Table2.xlsx]

## Sheet: Hoja1
Gene	FW/RV	Sequence
mbActin	FW	5’-CGCGTCCACCCGCGAG
mbActin	RV	5’-CCTGGTGCCTAGGGCG
mIFNb	FW	5’-CAGCTCCAAGAAAGGACGAAC
mIFNb	RV	5’-GGCAGTGTAACTCTTCTGCAT.
mIL6	FW	5’-TGAGATCTACTCGGCAAACCTAGTG
mIL6	RV	5’-CTTCGTAGAGAACAACATAAGTCAGATACC
mIL1b	FW	5'-TGGGCTGGACTGTTTCTAATGC
mIL1b	RV	5'-TGTCTTGGCCGAGGACTAAGG
mIL1a	FW	5'-ACGGCTGAGTTTCAGTGAGACC
mIL1a	RV	5'-CACTCTGGTAGGTGTAAGGTGC
mCxcl2	FW	5'-CATCCAGAGCTTGAGTGTGACG
mCxcl3	RV	5'-GGCTTCAGGGTCAAGGCAAACT
mCcl3	FW	5'-ACTGCCTGCTGCTTCTCCTACA
mCcl4	RV	5'-ATGACACCTGGCTGGGAGCAAA
ss18S	FW	5'-GGCTACCACATCCAAGGAAG
ss18S	RV	5'-TCCAATGGATCCTCGCGGAA
swCxcl2	FW	5'-CCGTGCAAGGAATTCACCTC
swCxcl2	RV	5'-TGCGGGGTTGAGACAAACTT
SwCcl3	FW	5'-TTTTGAGACCAGCAGCCAGT
SwCcl3	RV	5'-TCAGCTCCAGGTCAGAGATG

## Sheet: Hoja2
Gene	Fw/Rv	Sequence	Host
mbActin	FW	5’-CGCGTCCACCCGCGAG	Mouse
mbActin	RV	5’-CCTGGTGCCTAGGGCG	Mouse
mIFNb	FW	5’-CAGCTCCAAGAAAGGACGAAC	Mouse
mIFNb	RV	5’-GGCAGTGTAACTCTTCTGCAT.	Mouse
mIL6	FW	5’-TGAGATCTACTCGGCAAACCTAGTG	Mouse
mIL6	RV	5’-CTTCGTAGAGAACAACATAAGTCAGATACC	Mouse
mIL1b	FW	5'-TGGGCTGGACTGTTTCTAATGC	Mouse
mIL1b	RV	5'-TGTCTTGGCCGAGGACTAAGG	Mouse
mIL1a	FW	5'-ACGGCTGAGTTTCAGTGAGACC	Mouse
mIL1a	RV	5'-CACTCTGGTAGGTGTAAGGTGC	Mouse
mCxcl2	FW	5'-CATCCAGAGCTTGAGTGTGACG	Mouse
mCxcl3	RV	5'-GGCTTCAGGGTCAAGGCAAACT	Mouse
mCcl3	FW	5'-ACTGCCTGCTGCTTCTCCTACA	Mouse
mCcl4	RV	5'-ATGACACCTGGCTGGGAGCAAA	Mouse
sw18S	FW	5'-GGCTACCACATCCAAGGAAG	Swine
sw18S	RV	5'-TCCAATGGATCCTCGCGGAA	Swine
swCxcl2	FW	5'-CCGTGCAAGGAATTCACCTC	Swine
swCxcl2	RV	5'-TGCGGGGTTGAGACAAACTT	Swine
SwCcl3	FW	5'-TTTTGAGACCAGCAGCCAGT	Swine
SwCcl3	RV	5'-TCAGCTCCAGGTCAGAGATG	Swine
SwIl1a	FW	5'-GCAGACAGTGTTTTCCAGGTTG	Swine
SwIl1a	RV	5'-AATTACAGGGCTCCCAGCTAC	Swine
