# Supplementary material for: Divergent macrophage responses to Influenza A virus and Streptococcus pneumoniae: co-infection drives bacterial dominance whereas superinfection favors viral priming
Source: Front Immunol. 2026 Mar 4;17:1729086. doi: 10.3389/fimmu.2026.1729086 (PMC12996220; doi:10.3389/fimmu.2026.1729086)
Supplement: Supplementary file 8 [file Table3.xlsx]

## Sheet: Coinf_Synergism_Cluster_1
Genes	Control	PR8	S.pneumoniae	Coinfection
Pcdhb22	3.91638	1.39223	6.17588	8.39906
Gm6944	0.906339	0.169946	1.65164	2.68906
Mbd1	30.4495	0.339892	61.2822	100.247
Lamc2	0.906339	0.169946	1.78335	2.68906
Pdgfrb	30.0505	11.8697	47.3247	66.7288
Gadd45a	313.833	87.4282	518.875	766.31
Acer1	1.23062	0.169946	1.78335	3.4748
Apol8	1.26387	0.509838	1.65164	2.52313
Gm6899	3.0433	0.849729	4.26082	7.11553
Gm8276	1.26387	0.169946	1.91507	3.30886
Hspb1	4.95574	0.849729	6.17588	8.06719
Gm4017	3.33433	0.339892	5.21835	6.32979
Ripor3	9.00514	1.42489	14.1351	16.9201
Gm12058	1.77942	0.372554	2.74089	3.4748
Gm36964	1.58816	0.372554	2.47746	3.30886
Rpl17-ps9	133.438	38.5384	198.191	262.459
Kif28	2.17021	0.509838	1.91507	2.68906
C1s1	1.19737	0.169946	0.825821	1.90333
Cts8	1.23062	0.169946	0.957534	1.7374
Smpdl3b	296.697	97.8409	221.435	369.07
Gm12328	2.78552	0.745108	1.65164	4.88033
Ifitm10	8.03229	3.32696	5.48178	12.6157
Tubal3	1.58816	0.509838	0.825821	2.855
Hyal3	3.01005	1.22228	1.78335	5.54406
Abhd6	8.03229	3.05239	8.25821	20.0191
Arhgef26	0.906339	0.339892	0.825821	2.52313
Gm12322	0.939592	0.169946	0.825821	2.52313
Gm8606	0.906339	0.5425	0.825821	1.7374
Gpr135	1.19737	0.509838	0.957534	2.52313
Bgn	1.23062	0.169946	0.957534	3.30886
Tpt1-ps5	5.86208	2.30728	5.08664	11.2101
Gnaz	7.1177	3.18967	5.35006	12.1618
Prodh2	2.561	1.085	1.91507	4.88033
Or1e32	3.75837	1.39223	2.74089	7.56939
Gm12565	0.939592	0.169946	1.65164	3.64073
9930022D16Rik	4.95574	1.96739	6.17588	12.4497
Il3ra	70.3612	10.0268	86.178	213.544
Rpl5-ps2	1.84593	0.679783	2.47746	5.37813
H4c2	1.74617	0.339892	2.60918	6.94959
Gm9625	2.85203	0.915054	2.60918	5.54406
Sox15	0.906339	0.169946	0.825821	1.90333
Aup1	19.3907	6.79783	18.3959	36.8612
Muc5b	0.873086	0.169946	0.825821	1.7374
Hes1	0.972846	0.372554	0.957534	1.7374
Gm12732	0.972846	0.339892	0.957534	1.7374
Podn	0.939592	0.169946	0.825821	1.57147
Plscr2	4.46519	1.42489	3.83013	7.44739
Gm26983	0.972846	0.339892	0.825821	1.57147
Gm11814	0.972846	0.169946	0.957534	1.57147
Fcgr4	134.437	34.9818	134.937	222.963
Tulp1	2.10371	0.339892	2.60918	4.59239
Gm13285	4.0494	0.745108	4.52424	7.73532
Havcr1	0.906339	0.169946	0.957534	1.7374
Fbxo2	0.906339	0.339892	0.957534	1.57147

## Sheet: Coinf_Synergism_Cluster_2
Genes	Control	PR8	S.pneumoniae	Coinfection
Apoo-ps	5.76232	6.33342	2.47746	12.0398
Cadm3	2.71902	3.69951	0.957534	7.11553
Gm5278	2.46124	3.35962	0.825821	6.16386
Dsg2	1.23062	2.17	0.825821	4.0946
9130213A22Rik	0.906339	2.61451	0.957534	6.16386
Gpr174	0.939592	2.58185	0.957534	5.04626
Cldn10	2.78552	5.90217	2.60918	11.542
Gm13226	0.324282	0.509838	0.825821	2.68906
Gm6485	0.291029	1.01968	2.8726	11.542
Gm5511	0.291029	1.52951	4.39253	17.496
Crp	1.5549	1.56217	2.74089	6.94959
Gm12774	0.291029	0.372554	0.825821	2.68906
Tmem229a	1.19737	1.28761	1.78335	4.0946
Il11	2.0372	2.27462	3.69842	10.0925
Ank3	2.39474	2.44457	2.8726	6.94959
Gm14173	0.291029	0.509838	0.825821	3.64073
Trip10	11.3916	15.2359	20.6455	73.4246
Ypel4	0.906339	0.745108	0.957534	2.52313
Gm7251	0.582057	0.339892	0.825821	4.42646
Gm2467	0.61531	0.339892	0.825821	4.88033
Gm15621	0.582057	0.372554	0.825821	3.4748
Gm8864	0.582057	0.339892	0.957534	5.04626
Lratd1	0.648564	0.5425	0.957534	3.30886
Gm3222	2.10371	1.52951	3.56671	11.9959
Fignl2	27.6227	22.2558	50.3291	175.179
Gm10481	3.40083	1.085	4.52424	13.8992
Tdg-ps2	6.83492	5.05245	7.26513	16.3784
Pou1f1	1.58816	0.849729	1.78335	5.54406
Gm16276	1.52165	1.05234	1.65164	4.0946
Dnm1	1.23062	0.915054	1.65164	4.26053
Gm15994	0.61531	0.339892	0.825821	2.68906
Gm5863	0.939592	0.169946	1.65164	7.11553
Sox11	0.61531	1.6275	1.78335	4.42646
Zbtb7c	0.648564	2.33995	2.8726	7.73532
Tdgf1-ps1	0.61531	1.18962	1.78335	5.04626
P3h2	2.81878	6.5493	9.04848	26.2269
Cyyr1	0.324282	0.679783	0.825821	2.3572
Lrrc18	0.291029	0.712446	0.957534	3.64073
Gm16147	0.972846	2.07201	2.74089	8.68699
Itga2	1.87918	2.7125	2.60918	7.73532
Map2	0.291029	0.679783	0.825821	3.64073
Nr1i3	0.873086	3.69288	3.69842	17.374
Gm11604	0.582057	0.882392	0.957534	2.52313
Astn1	1.16411	1.76478	1.91507	5.37813
Shisa8	0.291029	0.849729	0.957534	4.0946
Gm15846	0.582057	2.33995	1.78335	9.01886
Pcdh17	0.324282	2.61451	2.47746	10.1365
Ankub1	2.4945	4.5819	4.65596	13.1135
Lypd5	0.906339	1.73212	1.65164	4.88033
Hif3a	0.324282	0.882392	0.825821	2.855
Gm15613	0.291029	0.849729	0.825821	2.855
Gm17377	0.291029	2.60788	1.78335	6.45179
Gm18752	0.324282	1.05234	0.825821	2.68906
Gm5558	0.324282	1.22228	0.957534	3.4748
Or1e1	0.61531	1.56217	0.957534	3.30886
Pcdhb14	0.582057	3.28766	1.78335	8.97492
Gli1	1.77942	4.00011	1.91507	11.8299
Rab39b	0.648564	1.79745	0.957534	4.75833
Tyk2	1.62141	165.52	32.207	572.087
Hapln4	2.561	1.59484	0.825821	4.26053
Eaf2	6.05334	4.44462	1.91507	10.5903
Igsf11	0.873086	0.882392	0.825821	2.52313
Spry4	0.61531	1.05234	0.825821	5.37813
Gm13215	1.29713	2.64717	1.78335	10.4244
Gm18180	7.74951	7.19642	4.95492	20.185
Agrp	3.0433	2.54255	1.91507	8.52106
Brinp2	1.52165	1.18962	0.825821	4.26053
Sycp2	2.4945	1.76478	0.957534	8.68699
Zdhhc6	33.0855	36.7599	21.9982	93.5998
Aox3	0.939592	1.05234	0.825821	2.52313
Hoxa2	1.19737	1.28761	0.957534	3.30886
Gal	2.65251	0.339892	1.91507	10.4244
Gm12097	3.0433	1.73212	2.74089	10.4244
Irx5	2.17021	1.39223	1.65164	4.42646
Chi3l1	1.52165	0.5425	0.957534	5.54406
Abhd16b	1.19737	0.679783	0.825821	3.14293
Efcab8	4.56495	3.35962	3.56671	9.76066
Eif1-ps1	1.84593	0.745108	0.825821	4.75833
Rps27rt	22.6997	10.4381	8.25821	74.9863
Gm12080	1.87918	1.39223	0.957534	4.26053
Gm11841	2.10371	1.42489	0.957534	4.26053
Tnk1	2.10371	1.39223	0.957534	4.0946
Syt13	2.42799	1.39223	0.957534	5.83199
Rhox4d	2.4945	1.18962	0.957534	5.83199
Gm12286	6.11985	2.58185	1.65164	12.2838
Asphd1	3.62536	1.90207	1.91507	7.28146
Rhpn2	7.44198	4.61457	4.39253	12.7816
Meis2	2.42799	0.712446	0.825821	5.21219
Ly6a2	3.84988	1.42489	1.91507	7.73532

## Sheet: Coinf_Synergism_Cluster_3
Genes	Control	PR8	S.pneumoniae	Coinfection
Rpl31-ps1	0.291029	0.5425	0.825821	1.90333
H2ac6	3.07655	5.76489	8.22266	20.5169
Gm14749	3.14306	6.03946	8.6178	21.5906
Gm17194	0.972846	1.93473	3.69842	6.78366
Rps8-ps3	0.324282	0.509838	0.957534	1.7374
Ccdc38	1.81268	4.10473	9.34745	19.4432
Lancl3	0.324282	1.085	1.78335	3.4748
Lhx9	0.291029	1.085	1.65164	3.64073
Cxadr	0.582057	1.59484	2.47746	5.37813
Mkx	0.939592	2.50989	3.69842	8.06719
St3gal1	254.48	994.682	2060.61	4571.29
Wwc1	0.972846	1.76478	2.8726	5.99793
Gm5529	0.291029	0.509838	0.825821	1.7374
Gm14429	0.291029	0.509838	0.825821	1.7374
Slc25a48	0.648564	0.169946	1.65164	2.52313
C130074G19Rik	0.939592	0.509838	1.78335	2.68906
Apold1	4.34043	1.05234	9.04848	14.6849
Ark2c	3.5921	1.25495	7.52856	11.664
Yes1	4.01614	11.0659	33.6809	54.6011
Ppm1e	0.61531	1.6275	4.39253	7.11553
Cycs	77.1966	304.602	953.135	1552.09
Rpl35a-ps7	0.61531	3.77147	10.4367	16.4223
Gm7336	151.782	642.702	1576.16	2588.47
Gm8623	0.582057	0.745108	1.91507	3.14293
Or10aa1	0.291029	2.07201	10.8318	19.5652
Plek2	0.324282	2.47723	13.5727	24.1137
Trim69	1.23062	2.30728	7.69581	13.7333
Rtn2	1.84593	3.01973	8.52163	14.3531
Gm10145	23.7811	72.6434	269.458	482.631
F2rl1	0.61531	1.42489	4.1291	7.73532
Bmper	0.291029	0.849729	2.47746	4.42646
Gm266	0.291029	5.425	17.8335	32.1809
Gm9143	0.324282	0.169946	0.957534	1.57147
Plekhn1	18.3348	5.93484	58.8507	97.1284
Klra2	70.6777	36.4787	187.12	287.081
Ripor2	6.34437	4.88913	14.2668	22.2982
Foxf1	5.28002	3.01973	19.0545	34.0842
Gys1	228.629	182.477	904.581	1546.88
Ip6k3	2.88528	2.10467	16.0502	27.0126
Plcd3	2.13696	0.849729	13.8362	23.4158
Gm7204	4.37368	3.60153	12.1845	18.9454
Kcnmb4	0.324282	0.169946	1.78335	2.855
Gm17235	0.582057	0.372554	1.65164	2.52313
Gm8662	0.291029	0.339892	2.47746	4.59239
Flt4	3.91638	5.05908	37.1515	68.7541
Col5a3	1.19737	1.25495	13.8362	27.2225
Saa3	109.334	152.935	3270.78	6792.02
Rcor2	1.87918	1.59484	26.6186	54.689
Vnn3	19.8229	15.3273	532.483	1101.37
Adra2c	0.582057	1.05234	4.26082	6.94959
Grip1	1.5549	3.05239	11.3587	18.3256
Misp	0.939592	2.84978	15.3561	24.6554
Batf2	55.7605	88.9644	412.948	649.909
Tamalin	6.6104	8.3794	43.4946	68.9542
Plod2	0.61531	4.51658	84.3801	146.761
Bnip3	246.54	374.111	3463.89	5788.47
Cfap61	0.648564	0.712446	3.30328	5.04626
Gm15793	1.58816	1.59484	7.26513	11.542
Gm15268	0.291029	0.169946	5.08664	8.52106
Coch	0.324282	0.339892	55.6436	93.8976
Stc2	0.906339	1.39223	14.3985	25.1532
Ccdc184	0.582057	0.915054	23.2191	41.9855
Cxcl11	0.939592	11.3665	104.883	190.084
Cachd1	1.19737	1.28761	3.435	5.37813
Tnfaip6	0.291029	1.59484	19.7486	36.4414
Lox	8.41483	16.249	131.011	238.609
Pdgfrl	0.906339	1.35957	3.83013	10.7563
Gm4217	0.324282	0.339892	0.825821	2.3572
Mlxipl	1.5549	1.56217	2.74089	5.99793
Henmt1	1.19737	1.18962	3.83013	11.3321
Gm8100	1.5549	0.169946	3.69842	8.52106
Rnf144a	2.17021	0.712446	5.48178	13.2794
Lrrn4	1.19737	0.339892	2.47746	6.16386
Gm11847	4.65646	2.03935	8.6178	19.0333
Cdhr4	1.23062	0.169946	2.8726	7.11553
Mtpap	52.5757	30.7602	75.6556	191.768
Syt15	2.46124	0.712446	4.1291	11.3761
Ear6	86.626	62.9826	117.833	221.157
Gm5187	1.23062	0.915054	2.60918	7.73532
Nccrp1	0.61531	0.169946	1.65164	4.75833
Dclk2	3.65861	2.33995	6.04417	14.1871
Or6b3	1.16411	0.509838	2.60918	7.28146
Wdcp	5.86208	4.00011	10.006	24.0356
Gm5424	2.59426	1.01968	7.43239	21.8004
Gm53056	2.59426	0.509838	12.8786	41.4096
Prg4	0.906339	3.52957	14.0996	32.5128
Gm15604	0.906339	1.39223	3.30328	6.32979
Apol9a	0.324282	1.59484	8.91677	20.063
Cp	3.98289	9.70631	86.3202	186.199
Zfp462	0.291029	0.339892	0.957534	1.7374
Gm15198	0.291029	0.339892	0.957534	1.7374
Egfem1	0.61531	0.712446	1.91507	3.64073
2810047C21Rik1	3.0433	3.59489	9.08403	17.496
H2-T26	1.84593	1.59484	7.0017	15.0168
Rpl28-ps2	1.23062	1.25495	2.74089	5.21219
Kremen2	0.324282	0.339892	1.65164	3.64073
H2-M6-ps	0.324282	0.339892	0.825821	1.57147
Gm7278	1.87918	2.00005	4.26082	9.14086
Mgarp	1.23062	1.49022	23.447	69.4959
Samd11	1.16411	1.8694	6.70274	15.7147
Dsg1b	0.873086	1.73212	8.6178	22.2543
Slc32a1	1.5549	1.96739	6.17588	14.2311
Spry1	2.71902	4.11136	16.0502	38.8865
Setd9-ps	0.324282	0.169946	0.957534	1.90333
Zfp503	39.6792	33.4457	78.8272	135.361
Slc24a1	0.61531	0.372554	1.78335	3.64073
Rpsa-ps1	1.45514	1.085	3.435	6.61773
Cd19	1.29713	0.849729	9.47917	19.8532
Rep15	15.2165	11.909	34.8057	60.1452
Gm11212	0.939592	0.169946	2.74089	6.32979
Prrg3	3.55885	2.67984	6.17588	11.0442
Gm13559	0.291029	0.169946	0.825821	1.90333
Bmp10	1.26387	0.372554	5.91246	14.397
Gm15796	1.87918	1.6275	3.30328	5.83199
Lrrtm3	1.52165	0.5425	3.56671	6.94959
H2-Bl	3.88313	2.27462	7.0017	11.9959
Fth1-ps	5.82882	2.27462	12.0883	22.5862
Rhobtb3	1.5549	0.849729	2.8726	5.37813
Gm7115	5.24677	1.76478	10.7001	21.0147
Rps19-ps7	1.5549	0.339892	3.56671	6.45179
Snai2	1.19737	0.679783	2.60918	4.42646
Sstr5	1.62141	0.509838	4.26082	7.40346

## Sheet: Coinf_Synergism_Cluster_4
Genes	Control	PR8	S.pneumoniae	Coinfection
Gm18342	0.906339	3.73217	20.0476	29.8676
Nek11	0.291029	1.05234	4.65596	7.11553
Crxos	0.291029	0.745108	3.30328	5.04626
Tlr3	46.3726	81.8777	316.758	473.138
Gm15921	0.61531	1.45755	8.35438	13.1135
Trim43b	3.01005	3.76484	12.7824	18.7795
Tatdn1	2.39474	2.9544	15.7868	23.7477
Slc1a3	1.91244	2.98707	16.1819	23.7038
Gm11483	0.291029	4.24201	24.2729	33.4644
Ell2	162.866	576.267	2608.85	3591.49
Gpr45	0.291029	2.61451	9.04848	13.2794
Commd1b	213.247	675.66	2307.29	3481.85
Fam110c	35.0144	6.95451	193.357	214.364
Slpi	238.874	72.2903	1232.45	1357.37
Gfpt2	5.99509	1.73212	53.1055	57.3341
Nfil3	444.362	150.451	2968.09	3284.11
Gm9775	2.20347	1.42489	21.1013	23.6598
Ccdc63	3.30107	2.07201	50.9625	58.032
Slc1a2	6.70191	1.59484	272.098	310.052
Marco	44.2108	24.3017	1269.57	1412.7
Slc7a2	1974.22	970.489	62580.9	69285
Hspa1a	47.3124	44.9433	1207.38	1368.61
Zdhhc2	5.6043	5.35967	73.2492	82.1116
Il23a	0.61531	0.169946	1650.71	1854.39
Ccl4	43.022	322.858	29048	35949
Nos2	10.3855	12.7327	43087.8	52878.3
Klri1	0.324282	1.25495	41.9391	51.0043
Edn1	5.24677	52.251	2213.48	2699.19
Socs3	83.6992	227.376	18069.2	21791.8
Bco2	26.8491	26.831	283.386	337.997
Adm	0.291029	2.27462	330.387	400.988
Susd2	9.55394	7.53631	75.894	87.5336
Osm	107.247	82.781	1807.21	2140.38
Arhgap8	1.81268	1.56217	16.4809	19.0674
Tarm1	157.744	111.874	2939.74	3454.28
Faah	10.3273	13.8437	206.246	235.954
Slc28a2	30.8488	44.6162	1066.79	1225.48
Ptges	90.5589	106.351	1354.96	1540.81
Mtus1	100.545	111.58	1504.12	1711.58
Clec4e	1217.48	1702.09	71861.8	82531.3
Gpr31b	1.19737	1.18962	180.884	209.274
Nxpe3	1.23062	1.93473	266.353	306.89
Nppc	0.61531	0.5425	15.7868	18.3256
Calhm5	0.291029	0.339892	20.7417	24.1576
Plek	2947.46	4538.16	69240	81920.8
Il1rn	821.432	1950.53	118239	141489
Il27	7.40873	38.5767	10234.2	12168.1
Ccl3	87.2828	851.948	133487	159306
Cd1d2	1.45514	1.73212	28.9288	33.9183
Adhfe1	21.2698	23.354	331.152	387.22
Prag1	16.3806	24.2558	507.942	593.648
Fpr2	106.449	165.942	4689.76	5477.98
Serpina3g	20.8791	252.188	2623.22	3023.06
Cmpk2	193.058	1922.24	27520.8	32476.4
Itga9	0.906339	1.39223	15.3561	17.5399
Bcl2a1a	517.944	821.677	8898.14	10135.1
Schip1	9.35442	30.1126	416.272	481.65
Phf11b	126.056	525.957	6970.07	8063.97
Lpar4	1.26387	2.4119	27.181	31.6831
Gem	3.40083	11.0005	238.671	279.145
Ccl12	2.75227	53.0027	1312.74	1431.5
Isg20	49.3663	111.181	4183.82	4698.53
Fosl1	0.61531	4.28131	170.543	192.553
Cxcl9	25.76	370.409	15874.3	17938.4
Serpina3f	0.324282	27.8966	615.83	681.968
Mmp13	1692.01	5603.14	120775	134112
Rsad2	678.922	4789.83	87259.8	98221.9
Cd69	74.0288	676.156	13836.8	15577.4
Gbp2b	359.111	1592.5	29929.5	33614.7
Kdr	176.519	362.302	6265.56	7009.38
Armcx6	0.61531	2.30728	54.686	61.5947
Camk2n1	1.26387	3.39228	64.4642	72.7609
Ddit4	111.221	20.517	2240.5	2291.34
Ifi205	90.4926	491.506	34932.2	37769.5
Hcar2	69.7133	331.994	11348.3	12105.3
Ptx3	100.329	443.591	17022.4	18267.8
Lif	4.0494	2.10467	412.912	442.241
Fgf23	0.61531	0.169946	40.4548	43.391
Rnf225	4.85598	1.73212	277.089	298.135
Tnf	69.1478	1382.91	119037	130081
Cxcl2	38.7481	460.011	179194	196985
Serpine1	1.19737	0.509838	931.783	1018.86
Ifnb1	0.61531	4.88913	1584.39	1735.22
Cxcl1	6.64365	29.0015	62861.4	63766.6
Tmem200b	0.291029	0.509838	47.5882	48.6032
Il10	0.582057	1.28761	1754.28	1794.29
Tpbg	3.10981	2.54255	278.609	296.256
Ptgs2	19.6484	57.5841	295683	312606
Fabp3	13.3456	16.5235	1854.99	1933.34
Cd200	56.5588	70.82	5950.38	6211.58
Thbs4	1.5549	2.30728	168.173	177.127
Hdc	8.42308	14.1116	682.975	716.784
Slc16a3	1684.48	803.422	5168.03	6377.88
Filip1	6.82667	0.712446	34.3144	44.3866
Rab20	149.072	37.5703	628.015	818.08
Garin1a	5.28002	0.882392	20.4427	27.9204
H2-T-ps	46.0485	25.1969	140.657	183.544
Jdp2	36.8854	11.6017	141.255	203.632
Wwtr1	1.23062	0.712446	3.69842	5.21219
Gck	1.23062	0.712446	3.56671	5.04626
Fzd7	448.37	252.631	1890.15	2476.27
Mxi1	802.829	528.178	2907.16	3812.13
Cystm1	9.87822	6.51	36.888	52.8198
Htr7	3.36758	1.79745	14.9609	21.3026
Rhou	31.4473	18.4322	116.313	161.002
Ly6g6c	0.324282	0.169946	1.78335	2.52313
Pilrb1	54.6464	29.8901	270.507	373.56
Gm5526	13.5451	11.2751	81.0872	120.3
Wnt6	10.0612	7.0918	73.5482	110.774
Rgcc	16.9709	16.8701	200.633	302.229
Epha4	68.3162	67.2445	369.083	526.617
Cdkn1b	464.817	444.566	1853.32	2593.31
Dach1	18.5591	24.6416	163.998	242.118
Zfp558	4.66471	6.34669	80.9095	120.832
Klri2	7.05944	10.1049	96.6607	142.677
Gja6	0.873086	0.5425	5.48178	7.73532
Gm14434	5.83708	2.37924	76.6738	109.3
Exph5	1.23062	1.01968	5.7452	7.56939
Adgb	4.95574	3.90875	26.0918	34.6699
Cst7	10.3605	6.24207	170.376	240.957
Car4	374.101	343.394	2618.66	3579.87
Dusp14	0.324282	1.11766	127.181	168.474
Ppp1r3b	164.762	177.406	979.977	1260.32
Egln3	4.66471	10.4774	1048.12	1409.8
Serpinb2	18.7171	72.5587	18849.6	25294.7
Il1a	64.6161	114.535	84641	116180
Mtmr7	55.4112	51.5839	487.383	656.449
Khnyn	9.46243	9.68641	65.3611	87.3775
Lta	1.81268	8.51669	775.475	1078.9
Bcl2a1c	2.68576	4.81717	54.063	73.8785
Slfn4	30.8488	139.477	3640.93	4896.81
1700012B09Rik	0.291029	0.372554	2.74089	3.64073
Adamts1	2.42799	4.54924	83.2553	112.599
Gm15784	0.324282	0.372554	2.8726	3.80666
Six1	44.9012	54.865	566.594	757.925
Btg3	43.4293	56.8849	262.598	361.555
Tmem171	10.7513	23.2821	243.494	346.196
Ero1a	654.374	1048.92	5620.21	7567.72
Cfb	309.261	754.1	7423.86	10381
Lcn2	7.38373	6.10478	1591.17	2319.44
Adh7	0.61531	0.712446	7.39684	10.7123
Hmox1	3021.88	3279.18	30741	44162.2
Klf5	0.906339	1.18962	11.1308	15.6366
Nupr1	120.842	149.699	1221.7	1708.85
Fat4	0.324282	0.712446	10.1377	14.397
Lipg	1.52165	8.61467	203.626	292.434
Lrrk2	353.546	387.969	1911.3	2563.97
AA467197	363.009	635.729	13820.5	19439.7
Elovl2	0.972846	1.22228	33.1896	47.2416
Pgm1	193.299	199.936	1084.63	1457.86
Ms4a4c	47.0049	326.916	6896.93	8930.43
Nox1	3.10981	3.86946	23.447	29.7456
Srgn	2818.65	3612.83	29945	38241
Gm6377	69.3138	117.875	2000.13	2542.9
Marcksl1	688.46	1260.31	15113.4	19046.5
Sntb1	18.7503	9.05919	437.413	561.321
Igf2bp1	9.06339	9.23577	124.009	156.951
Awat1	0.873086	1.28761	33.3569	42.7712
Orm1	22.8247	23.8965	168.821	211.631
Il1b	583.339	166.072	133792	167046
Cd38	38.1077	26.5044	2317.15	2917.53
Tnfsf9	24.3464	28.4718	2158.09	2715.11
Ccrl2	38.6315	70.7939	2327.01	2912.21
Hmgn3	16.8794	17.6739	160.274	198.795
Ier3	144.756	217.61	7355.84	9310.29
Ifi208	27.8387	252.894	1706.77	2090.5
Tiparp	386.29	1441.88	8727.58	11335.8
Ccl7	1.52165	50.996	679.113	891.544
Pttg1	188.352	312.084	1926.98	2455.56
Gm15280	36.3533	103.436	988.606	1218.44
Iigp1	19.873	343.754	3623.99	4455.09
Hbegf	6.73516	41.9889	352.805	445.316
Cdk5r1	7.67475	17.9877	157.665	198.717
Ak4	40.3777	190.106	1872.71	2368.31
Clec2e	0.906339	0.5425	6.3076	7.23753
Fpr1	108.935	73.2319	813.22	948.805
Drd1	5.02224	0.849729	56.5405	67.5487
Rtn1	13.7614	6.7912	128.964	154.916
Col4a2	2.71902	1.39223	26.2235	32.2248
Fstl1	337.606	217.283	2509.27	3043.52
Tcp10a	1.91244	0.339892	20.8734	25.4412
Hilpda	309.908	25.89	3763.37	4657.24
Pygo1	1.87918	1.18962	10.1733	13.2794
Cd14	3452.69	1086.63	29206.2	38271.5
Ildr1	2.17021	0.5425	25.2659	32.8446
Mt2	767.235	306.436	9594.38	12321.7
Trib3	40.0949	20.5369	173.345	217.463
Gm6611	0.873086	0.509838	4.39253	5.37813
Lpar1	81.2375	29.9947	457.197	563.293
Dpf1	2.78552	1.25495	6.57102	8.85292
Tfap2a	5.08875	2.03935	11.4904	15.3047
Cldn7	2.23672	0.509838	5.35006	7.56939
Bpifc	8.51459	2.78446	17.5701	23.7038
Gm8738	1.84593	0.509838	3.30328	4.0946
Vegfa	1560.58	131.986	3216.52	3476.71
Tgm2	4895.6	555.285	13362.9	14686.5
Id1	7.67475	0.679783	18.097	20.063
Fzd1	406.562	64.4146	973.063	1080.63

## Sheet: Coinf_Synergism_Cluster_5
Genes	Control	PR8	S.pneumoniae	Coinfection
Id3	849.444	1.45755	51.2866	61.5947
Calcb	26.0676	2.17	1.65164	8.85292
Apoc2	103.272	10.5167	8.91677	31.1512
Hcn2	5.47129	0.849729	0.825821	2.855
Rnf208	17.1289	0.915054	1.91507	8.23312
1700128F08Rik	3.36758	0.339892	0.825821	1.7374
Sh3rf3	5.50454	0.5425	0.957534	2.52313
Tgfb3	8.97188	0.712446	5.21835	7.11553
Or14j9	11.4831	1.59484	6.3076	10.5903
H2bc23	8.93863	1.18962	3.83013	6.66166
Zfp978	4.21567	0.509838	1.91507	3.14293
Ctla2b	5.98684	0.372554	2.8726	4.75833
Gm11517	7.29222	0.882392	3.435	5.99793
Matcap1	21.2451	0.169946	5.7452	13.3233
Pcp2	2.52775	0.372554	0.825821	1.90333
Gm14740	3.36758	0.5425	0.957534	2.52313
Gm8242	13.4871	1.56217	1.91507	10.2145
Nacad	4.88923	1.01968	0.957534	3.4748
Tmem178b	3.10981	0.882392	0.825821	2.3572
4930526A20Rik	11.2003	1.76478	1.78335	9.47272
Sipa1	193.133	71.363	64.414	174.325
Gm2574	10.1442	1.35957	1.91507	9.42879
Gm5138	10.1442	1.35957	1.91507	9.42879
Gm14111	2.20347	0.679783	0.825821	1.90333
Ckm	3.0433	0.679783	0.825821	2.68906
Gm15950	9.48743	2.88245	3.435	8.52106
Thsd1	4.30717	2.2093	0.825821	4.59239
Cbln3	4.88923	3.22234	0.825821	6.16386
Wfdc3	2.68576	0.372554	0.825821	2.68906
Cd177	11.2003	2.84978	3.56671	11.3761
Gstm5	17.869	5.9675	9.04848	19.4432
Gpr19	40.9098	14.994	18.5277	45.5042
Gm14822	5.88708	0.509838	0.825821	10.7563
Lrrc71	2.4945	1.05234	0.825821	3.30886
Lmntd2	2.17021	1.085	0.957534	3.14293
Mcpt1	6.51064	3.01973	2.60918	9.01886
Kat5	38.5483	6.288	1.91507	64.4301
Fzd3	2.71902	1.05234	0.957534	3.14293
Stim2	125.591	22.6543	19.1507	154.936
Lbp	8.90538	4.27467	4.65596	11.3761
Mmp11	3.46734	1.42489	1.65164	4.0946
Gm9164	2.59426	0.372554	0.825821	3.30886
Gm14322	12.6887	2.60788	4.1291	16.9201
Cib3	1.4884	0.169946	0.957534	1.7374
Taf1d	29.3934	6.96778	20.1793	33.0106
Gm5239	2.4945	0.169946	1.65164	2.68906
Rbpms	197.091	34.8185	141.843	216.057
Rpl38-ps1	1.4884	0.169946	0.825821	1.90333
Ncam2	1.29713	0.339892	0.825821	1.57147
Gm20702	1.91244	0.339892	0.957534	2.68906
Mmp17	4.24067	0.882392	1.91507	5.99793
