# Supplementary material for: Divergent macrophage responses to Influenza A virus and Streptococcus pneumoniae: co-infection drives bacterial dominance whereas superinfection favors viral priming
Source: Front Immunol. 2026 Mar 4;17:1729086. doi: 10.3389/fimmu.2026.1729086 (PMC12996220; doi:10.3389/fimmu.2026.1729086)
Supplement: Supplementary file 9 [file Table4.xlsx]

## Sheet: Suppelemtary Data 5
mgi_symbol	log2FoldChange.x	log2FoldChange.y	pvalue.x	pvalue.y	dr
2610044O15Rik8	-2.25567	-2.46604	4.7959e-11	2.26168e-12	-0.21037
Aaas	-2.97119	-5.63756	1.63813e-06	3.82143e-10	-2.66637
Aamdc	-2.60104	-3.13423	4.56732e-06	2.80163e-07	-0.533187
Aars2	-2.4065	-2.7884	1.63997e-06	1.13843e-07	-0.381893
Aasdh	-2.48974	-2.98816	3.91708e-08	7.21334e-10	-0.498419
Aatk	-5.19241	-6.23316	1.88164e-11	1.26111e-10	-1.04075
Abca3	-2.06093	-2.30425	1.5795e-35	6.87221e-43	-0.243314
Abca6	-4.20808	-6.71931	0.00194691	8.11161e-05	-2.51123
Abcb8	-2.90224	-3.18175	8.7416e-21	1.51711e-23	-0.279505
Abcc10	-2.50175	-2.9093	5.27492e-08	9.57659e-10	-0.407555
Abcc3	-5.69028	-5.9296	6.06035e-35	1.22144e-34	-0.239321
Abcd1	-3.61247	-3.83675	5.65549e-80	1.98916e-86	-0.224288
Abcd2	-2.92644	-3.26524	1.18587e-09	4.86167e-11	-0.338804
Abcd4	-2.63953	-9.37005	5.17796e-12	2.06325e-10	-6.73051
Abhd17a	-2.15087	-2.43723	9.38225e-17	1.84528e-20	-0.286362
Ablim1	-2.06585	-3.67083	0.0818272	0.0251327	-1.60497
Acacb	-2.24134	-2.74594	0.049223	0.0247487	-0.504606
Acap3	-2.46312	-2.75967	3.0257e-13	1.80743e-15	-0.296551
Acd	-2.81453	-5.25132	0.0859462	0.00628839	-2.43679
Acot2	-2.64497	-3.46755	5.70294e-07	1.04581e-08	-0.822581
Acot6	-2.11133	-2.31898	0.00147388	0.000660538	-0.207653
Acrbp	-2.47932	-3.17101	9.45966e-09	1.79788e-11	-0.691696
Acsf2	-2.77246	-3.43364	1.34598e-06	4.00744e-08	-0.661181
Adal	-2.40571	-3.36604	4.8881e-06	3.72424e-08	-0.960334
Adamts10	-4.50366	-4.73839	3.07395e-55	3.14808e-57	-0.234733
Adcy9	-3.64957	-3.92485	5.76837e-13	1.89777e-13	-0.275278
Add3	-3.77895	-8.39313	8.07042e-08	4.09467e-08	-4.61418
Adgra3	-2.07825	-3.09113	0.126417	0.0441404	-1.01288
Adora3	-2.92888	-3.66894	4.76999e-07	2.96947e-08	-0.74006
Ager	-2.20717	-3.01202	0.00389424	0.000417821	-0.804846
AI661453	-2.21041	-5.693	0.0614858	0.000933072	-3.48259
Aipl1	-2.53909	-3.59769	0.129544	0.0635804	-1.0586
Ajuba	-3.68906	-5.18784	0.0518379	0.00689447	-1.49879
Ak1	-2.47328	-3.18522	1.17343e-07	8.54305e-10	-0.711947
Alkbh8	-2.69646	-3.57111	0.0111989	0.00296289	-0.874646
Als2cl	-2.13915	-2.60674	6.34845e-18	1.95882e-23	-0.467595
Angptl4	-4.89602	-7.93946	2.45244e-06	4.06891e-07	-3.04345
Ankle1	-4.80681	-6.3018	0.00715379	0.00050105	-1.495
Ankrd26	-4.31425	-4.93693	8.62032e-06	1.32669e-05	-0.622675
Anln	-2.81977	-3.23299	8.1348e-09	6.24576e-10	-0.413223
Ano8	-2.33418	-2.84884	7.17664e-10	2.96224e-12	-0.514662
Antkmt	-2.24799	-2.47219	0.152305	0.118746	-0.224199
Ap1b1	-2.33537	-2.62274	3.18128e-58	8.17775e-71	-0.287368
Ap5b1	-2.91884	-7.64481	0.0076878	1.24276e-05	-4.72597
Aqp3	-2.01213	-2.46903	0.00901438	0.00275966	-0.456894
Arhgap27	-2.43015	-2.96943	2.31152e-23	2.32563e-29	-0.539281
Arhgap33	-2.38911	-4.87352	0.306235	0.0558038	-2.4844
Arhgap39	-3.67915	-4.06081	4.26495e-16	4.66767e-17	-0.381658
Arhgap45	-2.57696	-3.20609	4.99907e-25	3.2092e-37	-0.629131
Arhgef18	-2.73989	-3.01879	5.74079e-13	7.93788e-15	-0.278902
Armc9	-3.4481	-4.61646	4.21873e-09	9.41937e-10	-1.16837
Arsg	-2.34155	-2.56216	3.16243e-05	7.71293e-06	-0.220603
Art2a	-2.21182	-3.27674	0.165834	0.0802109	-1.06491
Asb2	-2.33468	-3.36859	0.00561624	0.00102952	-1.03391
Asb4	-4.6093	-5.24151	2.81884e-10	4.57376e-10	-0.632211
Aspm	-4.51353	-7.58443	4.18342e-06	7.60444e-07	-3.0709
Atp1a3	-2.15717	-2.42881	6.64978e-21	6.78659e-26	-0.271632
Atp23	-5.83067	-7.30623	0.000294868	7.6502e-06	-1.47556
Atraid	-2.74383	-2.99541	1.15093e-18	3.19675e-21	-0.251573
Avpr2	-2.2478	-5.29247	0.256848	0.0215779	-3.04467
B3gntl1	-2.8055	-3.17178	2.08595e-11	5.61981e-13	-0.366276
B4gat1	-3.36178	-4.62265	1.48398e-08	2.61481e-11	-1.26086
BC022960	-2.01296	-4.37748	0.0847604	0.0106299	-2.36452
Bckdha	-2.44465	-2.82796	1.91491e-18	3.90425e-23	-0.38331
Bdh1	-2.26952	-2.49394	1.09785e-07	9.77274e-09	-0.224423
Bicdl1	-2.64501	-3.53911	0.00154299	0.000168012	-0.894106
Birc5	-2.71629	-3.19275	1.67192e-06	1.05426e-07	-0.476459
Bmyc	-3.82386	-4.1696	3.50759e-06	2.25467e-06	-0.345738
Bola1	-2.46742	-2.78128	2.42207e-07	2.22336e-08	-0.313856
C2cd5	-3.36558	-3.87968	1.37549e-07	1.55185e-08	-0.514093
C8a	-2.86173	-4.3263	0.201401	0.0549325	-1.46457
Cacna1f	-2.62831	-5.16295	0.130044	0.0106948	-2.53464
Calhm2	-5.34627	-5.56048	5.88964e-21	8.3181e-21	-0.214203
Cand2	-2.01188	-2.72237	0.00202339	0.000141111	-0.710493
Capn3	-2.66569	-3.76611	0.0919066	0.0437084	-1.10043
Card9	-2.35042	-2.9763	3.12083e-27	2.28034e-38	-0.625881
Cars2	-2.72422	-3.35137	0.00193704	0.000224744	-0.627157
Casq1	-2.79561	-4.25862	0.239175	0.0745367	-1.46301
Catip	-2.38196	-3.91353	0.424625	0.192271	-1.53157
Catspere2	-2.50579	-4.01749	0.272417	0.081213	-1.5117
Cbfa2t3	-3.82743	-4.44183	5.9179e-21	3.63174e-24	-0.614399
Cbx7	-2.10332	-2.54259	3.67207e-05	1.4898e-06	-0.439275
Ccdc125	-3.81175	-4.67273	3.2639e-15	5.8976e-16	-0.860975
Ccdc181	-2.42599	-2.97487	0.000192828	2.21092e-05	-0.548883
Ccdc189	-3.99327	-5.49191	0.0346498	0.00409978	-1.49864
Ccdc28b	-2.31847	-3.01953	9.71415e-11	2.03824e-14	-0.701066
Ccdc61	-2.36073	-3.3965	2.00009e-05	3.32098e-08	-1.03577
Ccdc69	-3.32674	-4.1036	6.65986e-08	1.14969e-08	-0.776862
Ccna2	-4.39649	-5.2725	4.36513e-11	1.42269e-10	-0.87601
Ccs	-2.04725	-2.29789	8.72857e-11	1.2436e-12	-0.250645
Cd101	-5.54672	-7.03463	0.000518973	1.46209e-05	-1.48791
Cd300lb	-5.90299	-6.34237	3.62257e-152	4.02035e-145	-0.43938
Cd300ld	-2.91578	-3.33756	1.82486e-54	1.75126e-64	-0.421774
Cd300lg	-2.61105	-2.84809	5.6424e-05	1.69721e-05	-0.237043
Cd6	-3.88177	-5.40451	5.95894e-12	1.66975e-12	-1.52274
Cdc25b	-5.37182	-6.22777	8.15242e-17	6.66824e-15	-0.855953
Cdc45	-2.76943	-3.27095	2.46409e-05	2.85806e-06	-0.501519
Cdca2	-2.31654	-2.74244	0.0021834	0.000616668	-0.425906
Cdca3	-3.35812	-3.59822	6.15998e-08	1.80707e-08	-0.240102
Cdca7l	-3.13691	-5.18988	1.50063e-05	5.64826e-06	-2.05297
Cdk19	-2.67638	-10.5569	0.0649371	2.26225e-07	-7.88052
Cenpa	-3.20955	-3.41658	1.78257e-14	8.5446e-16	-0.207029
Cenph	-2.03709	-3.13934	0.0759473	0.0217927	-1.10224
Cep131	-6.02806	-8.49756	9.66656e-08	2.27226e-08	-2.4695
Cep164	-2.4774	-3.14029	6.00832e-10	8.76034e-13	-0.662894
Cep57l1	-3.12656	-3.4348	8.81115e-05	4.33097e-05	-0.308246
Cep89	-2.35487	-3.08453	5.21006e-07	2.39465e-09	-0.729657
Chadl	-2.39017	-3.85349	0.310094	0.103656	-1.46332
Chn2	-3.03859	-3.25241	6.89132e-14	7.24374e-15	-0.213819
Cit	-3.49791	-6.12865	1.35844e-05	5.05935e-05	-2.63073
Ckap2	-3.23839	-6.27333	0.00477773	0.000130633	-3.03493
Clec1a	-5.71396	-6.75056	3.78991e-07	5.50524e-06	-1.0366
Clic3	-2.08909	-4.57236	0.263848	0.0318123	-2.48327
Cluap1	-2.76352	-3.10739	1.8229e-09	1.25845e-10	-0.34387
Cluh	-2.56335	-3.40553	1.03308e-25	2.33639e-37	-0.842184
Coa6	-2.46578	-4.15377	1.22999e-05	2.39398e-08	-1.68799
Coq4	-2.41827	-2.86867	0.00070768	0.000120924	-0.450395
Cped1	-2.27824	-3.297	0.017787	0.00326073	-1.01876
Crocc	-2.70956	-2.97502	3.62406e-08	4.65956e-09	-0.265466
Crtc1	-2.62329	-2.82762	1.60462e-13	8.57032e-15	-0.20433
Csad	-2.94598	-3.78298	0.001745	0.000253896	-0.836998
Cyp2s1	-3.50218	-4.97158	0.0668419	0.00992897	-1.4694
Cyp4f16	-2.49455	-2.7884	9.08938e-19	1.29563e-21	-0.29385
Cyp4f18	-2.30005	-2.65533	1.84934e-11	2.43929e-14	-0.355282
D2hgdh	-3.20452	-3.98129	3.7279e-16	6.45586e-19	-0.776772
D3Ertd751e	-2.81968	-3.8905	6.29976e-06	2.51402e-07	-1.07083
Dcaf4	-5.0172	-7.99317	0.111029	0.0171803	-2.97598
Dffb	-3.78137	-4.65139	1.82302e-07	8.86797e-08	-0.870017
Dnaaf10	-2.08333	-3.19831	4.63201e-06	1.47744e-09	-1.11498
Dnaaf8	-2.59713	-4.06021	0.27354	0.0886689	-1.46308
Dnah10	-2.4467	-3.96046	0.297349	0.0944753	-1.51377
Dnal1	-2.14946	-3.04569	0.00212161	8.69987e-05	-0.89623
Dsn1	-2.54485	-3.36609	4.78678e-06	8.97053e-08	-0.821247
Dtwd2	-2.35992	-3.23664	0.00261156	0.000286882	-0.876719
Dtymk	-2.5772	-2.822	2.87524e-09	3.41318e-10	-0.244803
Dusp19	-2.08476	-2.9758	0.000325101	4.55521e-06	-0.891044
Dync2li1	-2.66042	-5.04369	0.0135605	0.00226836	-2.38327
Ect2	-3.31724	-3.84658	2.84132e-06	1.06824e-06	-0.529332
Edaradd	-2.36416	-4.41752	0.0430454	0.00862712	-2.05337
Eef1aknmt	-2.92101	-3.19398	2.77673e-13	1.0607e-14	-0.272976
Eefsec	-2.16381	-5.58651	0.121606	0.00279534	-3.42269
Efcab11	-2.6834	-5.11733	0.114149	0.00947075	-2.43393
Efcab7	-2.13749	-3.65746	0.402882	0.1555	-1.51998
Efr3b	-2.80468	-6.93501	0.0141497	7.27177e-05	-4.13034
Eif2ak3	-2.52196	-3.01036	1.28796e-28	3.77852e-36	-0.4884
Elovl6	-3.09329	-3.30879	1.21945e-17	1.01999e-18	-0.215504
Enc1	-2.79781	-3.12224	7.85066e-17	1.23904e-19	-0.324439
Enpp6	-2.03208	-2.48273	0.0742307	0.0405089	-0.450645
Exosc7	-3.79314	-4.96752	2.35436e-08	8.06e-09	-1.17438
F8a	-2.18797	-2.73383	1.35038e-05	5.13248e-07	-0.545859
Fabp7	-2.63838	-3.30599	0.0064687	0.00182785	-0.667607
Fads1	-3.14066	-3.60876	1.16906e-25	1.06286e-30	-0.468107
Fads6	-2.45944	-3.89592	0.0288391	0.00502413	-1.43648
Fam117a	-3.06963	-3.37814	0.000253857	0.000123058	-0.308509
Fam120c	-3.01218	-3.30529	0.000105788	4.7099e-05	-0.293112
Fam161a	-3.49134	-4.10969	0.0014454	0.000940868	-0.618351
Fam216a	-3.08031	-3.75069	0.00047619	9.48368e-05	-0.670382
Fam234b	-3.54969	-6.13812	2.52916e-08	4.55273e-08	-2.58843
Fam83f	-4.24096	-7.31245	2.03868e-05	2.15131e-06	-3.07149
Fance	-2.62878	-5.62095	1.03893e-10	8.16897e-13	-2.99217
Fat3	-2.87265	-3.14648	7.24633e-07	1.84004e-07	-0.273833
Fbf1	-2.10759	-2.52685	3.01237e-12	5.54583e-16	-0.419254
Fbxl6	-2.38042	-2.65503	0.000334671	7.46994e-05	-0.274619
Fbxo5	-2.74312	-3.13659	0.000153476	4.38294e-05	-0.393472
Fbxw10	-3.01136	-4.60428	0.0254138	0.0088316	-1.59292
Flnc	-2.85435	-3.54093	7.27627e-12	1.61051e-15	-0.686586
Fndc10	-2.7228	-3.94457	0.00252949	0.000300201	-1.22177
Foxm1	-3.66173	-4.50336	6.5864e-07	2.45749e-07	-0.841628
Foxred2	-3.48639	-4.01903	1.88687e-18	1.62816e-21	-0.532639
Fra10ac1	-2.4413	-2.9001	4.3723e-05	6.68319e-06	-0.458804
Fut11	-2.33521	-2.54682	4.10748e-07	4.96649e-08	-0.21161
Gab3	-2.91942	-3.68582	0.00258567	0.000788038	-0.766397
Gabbr2	-3.1135	-6.12567	0.039016	0.00131513	-3.01217
Galnt12	-4.41044	-5.05575	4.07119e-06	7.53115e-06	-0.645313
Galnt2	-8.49244	-9.9775	2.30552e-08	1.07515e-10	-1.48506
Ganc	-2.26755	-2.53401	3.15594e-17	6.2545e-20	-0.266459
Gapdhs	-2.52775	-4.12702	0.0484592	0.0156392	-1.59926
Gas2	-3.34564	-4.01551	0.00373374	0.00211106	-0.669872
Gdpd3	-2.16055	-3.22706	0.203527	0.0999724	-1.06651
Gna12	-2.31893	-2.59505	8.79024e-38	3.36466e-45	-0.276118
Gnb1l	-2.01103	-4.00728	0.154313	0.0308476	-1.99625
Gnmt	-3.89951	-5.3692	0.0391226	0.00488982	-1.4697
Gorasp1	-2.01755	-2.39787	3.58716e-11	4.90613e-14	-0.380318
Gpn3	-2.18135	-2.45108	8.36057e-11	1.2156e-12	-0.269726
Gpr155	-3.12264	-3.73548	7.72645e-14	7.23595e-16	-0.61284
Gpr160	-3.52436	-4.32681	7.08599e-29	1.67126e-32	-0.802458
Gpr162	-5.90625	-7.39219	0.000133409	2.54831e-06	-1.48594
Gprc5c	-2.62713	-2.92657	3.63405e-15	6.69441e-18	-0.299434
Greb1	-2.76588	-3.2176	0.00810686	0.00421694	-0.451723
Grk6	-4.98887	-6.8682	0.000513367	7.74178e-06	-1.87933
Gsc	-2.50776	-4.01761	0.260207	0.0739646	-1.50985
Gsg1l	-2.48043	-2.77499	0.00652996	0.00341111	-0.294562
Gspt2	-2.86602	-5.29635	0.106456	0.00935959	-2.43033
Gstp1	-3.07737	-3.35852	2.66591e-08	1.58782e-09	-0.281147
Gtf2i	-3.9171	-4.13219	6.22318e-43	1.78261e-45	-0.215095
Gtf2ird1	-2.83148	-3.39867	7.81139e-06	7.5432e-07	-0.567189
Gtse1	-2.78434	-3.45308	0.00691211	0.00127972	-0.66874
H2-Ke6	-2.13632	-2.79699	0.000443995	8.41603e-06	-0.660664
Haao	-2.109	-3.88221	0.00219797	4.0012e-06	-1.77321
Haghl	-3.8291	-4.04157	3.46914e-20	3.69348e-21	-0.212477
Haus8	-2.72463	-3.06873	8.12925e-46	1.04508e-53	-0.344096
Hdac4	-2.44888	-2.77999	2.67284e-20	6.63756e-24	-0.331109
Hebp1	-2.10473	-2.41421	3.09741e-10	1.64767e-12	-0.309482
Hebp2	-2.20412	-5.62539	0.122205	0.00291514	-3.42127
Hgh1	-2.14571	-3.14435	0.0332084	0.00662852	-0.998645
Hhex	-2.83885	-3.3411	1.35577e-06	2.20988e-07	-0.502255
Hr	-3.20982	-3.79386	1.02503e-23	5.33607e-28	-0.584038
Hyi	-2.43648	-3.12693	1.66554e-12	2.58937e-17	-0.690445
Ift172	-3.23474	-3.85676	1.06188e-21	8.97004e-26	-0.622024
Ighm	-2.57995	-3.65196	2.4173e-10	9.09022e-18	-1.07202
Il16	-3.34511	-3.83341	7.2279e-11	1.39922e-12	-0.4883
Il1rl1	-2.94604	-3.77098	2.61914e-10	4.40189e-12	-0.824935
Il6st	-2.08092	-2.36695	3.69485e-36	8.29886e-46	-0.286029
Inafm1	-2.3307	-2.60802	7.9332e-10	2.08951e-11	-0.277321
Inpp5j	-3.69042	-4.24751	4.38058e-06	1.35393e-06	-0.557086
Insyn2b	-2.44296	-3.90511	0.321712	0.114993	-1.46215
Ipcef1	-2.97377	-4.61138	0.00011452	4.91236e-05	-1.63761
Itfg2	-2.26283	-3.13885	0.0312887	0.00515875	-0.876017
Itgb7	-2.5165	-2.79071	3.47204e-19	3.35404e-22	-0.274214
Itpr3	-2.15027	-2.6909	3.44081e-07	2.60063e-09	-0.540638
Jmjd7	-3.39666	-4.40478	0.00219295	0.000798774	-1.00812
Katnal1	-2.70642	-3.01306	2.69672e-09	2.1628e-10	-0.306634
Kcne3	-2.54384	-5.07224	0.11691	0.00841592	-2.5284
Kcnh3	-4.52391	-5.5685	0.000103073	0.000243698	-1.04459
Kcnip2	-2.07583	-3.5364	0.432913	0.183411	-1.46057
Kcnj10	-3.1496	-4.78509	0.000122399	4.52731e-05	-1.63549
Kcnq1	-2.85846	-4.28437	0.000434074	3.89558e-05	-1.42591
Kcnq3	-3.18209	-4.02757	2.45689e-05	5.93885e-06	-0.845481
Kif18b	-5.62433	-7.10053	0.000392817	1.02049e-05	-1.4762
Kif20a	-3.84212	-8.08752	7.63916e-06	3.34531e-07	-4.2454
Kif22	-3.71921	-8.05022	5.78762e-06	2.94262e-07	-4.33101
Kif23	-4.43468	-7.47724	2.42268e-05	2.05081e-06	-3.04257
Kif5a	-2.38353	-3.11552	0.0164001	0.00519971	-0.731994
Kif7	-4.64854	-5.26144	1.00619e-05	1.18409e-05	-0.612898
Kif9	-2.97894	-3.87558	1.53933e-05	1.04271e-06	-0.896643
Kifap3	-2.35853	-2.59556	2.8228e-12	4.84976e-14	-0.237028
Kifc5b	-3.24028	-4.89654	0.0118047	0.00440693	-1.65626
Klc4	-3.78492	-5.86486	0.00272544	6.51477e-06	-2.07994
Klhl23	-3.67824	-5.17993	0.0628142	0.0095787	-1.50169
Klhl42	-4.30303	-4.68203	5.33075e-13	2.67742e-13	-0.379004
Knl1	-2.90622	-3.16851	0.000109102	4.41644e-05	-0.262287
Knstrn	-2.89743	-3.66358	7.97248e-07	1.99976e-08	-0.766151
Krt10	-2.47004	-3.9332	0.296689	0.0984054	-1.46316
Ksr2	-3.73993	-4.28989	4.10037e-10	1.36045e-10	-0.549952
Lamtor4	-2.88447	-3.09367	3.13554e-16	4.86565e-18	-0.209205
Lat2	-4.19383	-5.44618	1.58113e-17	3.57076e-18	-1.25235
Lcmt1	-2.30538	-2.57583	5.87708e-08	2.51506e-09	-0.270448
Limk1	-2.3119	-2.81038	2.68855e-24	1.89578e-31	-0.498479
Lipt2	-2.56697	-4.58584	0.00996683	0.00336241	-2.01887
Lmbr1	-2.93568	-3.61524	0.000840058	0.000230936	-0.67956
Lpar5	-7.12785	-8.60673	1.67476e-06	1.2798e-08	-1.47888
Lpin1	-6.09874	-7.54084	4.2857e-51	8.00584e-40	-1.4421
Lrba	-2.41749	-2.82048	6.11326e-14	8.3413e-17	-0.40299
Lrp5	-3.36438	-3.92642	4.38358e-15	2.76297e-17	-0.562038
Lrrc56	-3.31798	-3.69076	4.01977e-08	5.56529e-09	-0.372784
Lrrc66	-2.45723	-5.50762	0.0892208	0.00310808	-3.05039
Lsm3	-2.30056	-3.34716	0.0934599	0.0210179	-1.0466
Ltbp3	-3.41301	-3.66931	4.67102e-05	1.41222e-05	-0.256307
Lyrm9	-3.06673	-3.51594	1.09619e-08	9.77896e-10	-0.449214
Mak	-2.09555	-5.91802	0.207511	0.00494521	-3.82247
Map6	-2.65087	-3.4614	0.0696268	0.0241451	-0.810534
Mast1	-3.18622	-6.26333	0.00538476	0.000139336	-3.07711
Mast3	-2.50928	-3.19113	7.80833e-15	3.22602e-20	-0.681847
Matk	-4.06931	-4.73454	1.77489e-22	1.18617e-23	-0.66523
Mblac1	-2.43578	-3.06441	6.61365e-05	3.59998e-06	-0.628626
Mccc2	-3.58764	-3.79316	5.18347e-07	2.58462e-07	-0.205522
Mcm7	-2.52783	-3.23786	7.88513e-18	4.69316e-24	-0.710034
Mcm8	-2.79417	-3.33492	0.000479172	0.000133945	-0.540759
Mettl27	-3.03226	-3.27677	3.13669e-16	7.30214e-18	-0.244508
Mettl8	-3.07335	-4.10818	1.46036e-07	1.04369e-08	-1.03484
Mfsd4b4	-3.52255	-3.79254	6.97792e-16	8.32091e-17	-0.269987
Mib2	-2.87078	-3.30789	1.08559e-24	2.29797e-30	-0.437111
Miga2	-3.60606	-5.31506	4.84807e-13	3.59058e-13	-1.709
Mlh3	-2.20079	-2.63903	7.34159e-05	5.42034e-06	-0.438233
Mlst8	-2.79953	-9.87789	0.229994	0.000303442	-7.07835
Mms22l	-3.07896	-3.53745	1.89208e-08	1.89458e-09	-0.458487
Mn1	-3.02859	-4.49649	0.13083	0.0260765	-1.4679
Morn3	-2.93404	-4.39745	0.209215	0.0612828	-1.46342
Mospd3	-2.56499	-2.80794	6.11445e-14	6.41695e-16	-0.242944
Mrgpre	-4.04166	-4.24828	1.15225e-21	1.25604e-22	-0.206615
Mrnip	-2.27202	-3.29173	0.0512284	0.016081	-1.01971
Msh2	-3.719	-4.88961	3.56234e-08	1.11996e-08	-1.17061
Mtfp1	-2.67216	-4.29569	0.0299634	0.0103444	-1.62353
Mtg1	-3.20992	-3.42983	1.53321e-10	3.30485e-11	-0.219906
Mturn	-3.19833	-3.59563	9.44126e-40	9.59976e-47	-0.397309
Muc2	-2.97815	-4.48443	0.15913	0.0358498	-1.50628
Myom1	-2.70018	-6.12125	0.0582702	0.00119874	-3.42108
Nacc2	-2.01732	-2.44258	2.29063e-15	2.48788e-20	-0.425257
Ncapd2	-3.80565	-5.00069	8.59963e-26	1.35242e-26	-1.19504
Ncaph	-2.71117	-3.00229	4.59661e-06	1.22316e-06	-0.29112
Nckipsd	-2.71062	-3.15055	1.11467e-12	3.59423e-15	-0.439926
Ncor2	-2.41135	-2.663	2.40231e-25	6.57589e-30	-0.251657
Ndc80	-2.0698	-3.81942	0.00545043	7.13437e-05	-1.74962
Necab3	-2.48747	-3.95141	0.279197	0.0874662	-1.46394
Nek2	-4.66404	-6.15309	0.00426043	0.000203431	-1.48905
Nfatc2	-5.27642	-7.13349	3.61345e-17	2.22664e-11	-1.85707
Nicn1	-3.37104	-5.14062	5.68288e-06	4.92633e-07	-1.76958
Nim1k	-2.57443	-3.27794	7.01846e-08	1.29624e-09	-0.703504
Nlrc3	-2.09093	-3.61116	0.00365674	4.78837e-05	-1.52023
Nlrp1a	-3.29252	-9.0956	1.38662e-14	6.07711e-10	-5.80308
Nlrp1b	-5.46413	-7.23447	2.06898e-46	5.2796e-34	-1.77034
Nol6	-2.17949	-2.6728	9.86697e-24	1.97018e-31	-0.493311
Nox4	-2.16741	-4.59815	0.222099	0.0240601	-2.43074
Npff	-2.33362	-2.72869	0.0178575	0.00882123	-0.39507
Nphp1	-3.01591	-3.22591	1.37874e-05	5.89845e-06	-0.21
Nphp4	-4.72352	-6.19517	0.00812501	0.00059291	-1.47165
Nptxr	-2.5857	-2.9495	7.24864e-05	1.93671e-05	-0.363795
Nr2f6	-2.06952	-2.7061	3.28417e-12	2.77482e-17	-0.636579
Nudt1	-2.07853	-2.36537	0.00055215	0.000150827	-0.286837
Nudt7	-2.3151	-2.87582	4.5976e-09	1.87538e-11	-0.560716
Nup107	-3.47731	-7.75464	5.87507e-07	4.50244e-07	-4.27733
Nup85	-2.309	-2.55155	3.30683e-11	1.15881e-12	-0.242556
Nynrin	-2.11305	-2.61334	0.0539609	0.0270235	-0.500296
Oxld1	-2.92344	-3.65688	0.000164635	2.83384e-05	-0.733435
P2rx7	-2.61049	-3.05768	6.66676e-40	4.92604e-49	-0.447192
Papss1	-2.34143	-2.64483	0.198574	0.146806	-0.303396
Parp1	-3.25944	-3.54886	6.24674e-43	5.35035e-47	-0.289423
Pars2	-3.06574	-3.85307	6.08057e-06	6.43775e-07	-0.787335
Pccb	-2.99721	-3.19938	1.01025e-15	3.32897e-17	-0.202171
Pcdhga2	-2.47828	-3.94239	0.277865	0.0861724	-1.46412
Pctp	-2.27035	-2.63334	2.37674e-17	1.62397e-21	-0.362983
Pde4a	-2.19312	-2.45871	2.39865e-11	4.26468e-13	-0.265594
Pdf	-2.96243	-3.84744	1.50135e-05	1.93307e-06	-0.885004
Pfas	-2.65314	-3.27335	5.12743e-15	1.93082e-18	-0.620204
Pfkfb2	-2.52071	-2.98779	8.8541e-14	1.46961e-16	-0.467082
Pgap1	-2.13548	-2.42241	2.4995e-53	5.43223e-65	-0.286938
Pgap6	-2.64316	-3.19448	5.74467e-05	2.24105e-06	-0.551318
Pigb	-3.00156	-3.55773	1.21634e-15	3.09822e-18	-0.556175
Pimreg	-3.49368	-5.54331	0.000257084	0.000324998	-2.04962
Pira13	-2.69331	-3.2179	2.54463e-06	1.56963e-07	-0.52459
Pisd-ps1	-2.12877	-3.51215	2.65714e-06	6.92416e-12	-1.38338
Pkd1l2	-2.51035	-5.05206	0.184256	0.019221	-2.54171
Plpp7	-2.91479	-3.89901	0.056692	0.030348	-0.984214
Pnpla7	-3.6987	-4.03204	1.45801e-90	1.23895e-102	-0.333342
Pold1	-2.65209	-3.15426	6.9996e-12	3.12751e-14	-0.502167
Pold4	-2.12238	-2.50537	6.86625e-05	4.46406e-06	-0.382986
Polr1b	-3.23755	-3.45441	6.63438e-10	1.60643e-10	-0.216863
Ppargc1b	-2.81909	-3.72462	2.93978e-06	2.32754e-07	-0.905525
Ppm1m	-2.46137	-2.73173	4.19791e-23	7.43173e-27	-0.270354
Ppp1r21	-2.63462	-2.93694	6.62338e-31	2.75683e-36	-0.302317
Ppp1r26	-2.73547	-3.82949	0.0251596	0.00721075	-1.09402
Prkch	-3.67119	-4.10188	9.99799e-18	5.6347e-19	-0.430694
Prox2	-4.0671	-5.07392	0.00180742	0.00171361	-1.00682
Prr11	-2.65919	-2.92199	0.000492589	0.000237408	-0.262798
Prr7	-2.30765	-3.76918	0.3621	0.138448	-1.46153
Prss36	-2.13372	-4.67426	0.253334	0.0287821	-2.54054
Psmc3ip	-2.04581	-4.38888	0.0687555	0.0090746	-2.34307
Pter	-2.22183	-2.54134	1.8395e-05	2.89252e-06	-0.319506
Ptger2	-3.63816	-4.24278	1.46261e-31	6.66175e-35	-0.604617
Ptger3	-4.04177	-4.6677	0.000195752	0.000160703	-0.625934
Pxylp1	-2.87836	-3.08305	0.00013805	7.0446e-05	-0.204685
Pycrl	-2.15967	-2.60867	1.34433e-08	8.75097e-11	-0.449001
Qrsl1	-2.36921	-3.85166	1.81467e-07	3.24694e-11	-1.48245
Rab11fip4	-3.70624	-4.32784	3.78107e-06	1.67162e-06	-0.621601
Rab19	-2.31202	-2.7239	8.10051e-08	1.95325e-09	-0.411884
Rab44	-3.56425	-7.36024	0.00020625	4.70071e-06	-3.79599
Rab6b	-3.14044	-3.44567	4.09678e-05	1.78659e-05	-0.305231
Rad51ap1	-2.38108	-4.39579	0.0240105	0.00604733	-2.01471
Rbl2	-2.87588	-3.08569	0.000471882	0.000216012	-0.209814
Recql	-2.07845	-2.57599	1.55148e-13	6.45596e-18	-0.497536
Rfc4	-2.27281	-2.64223	0.0002016	3.84743e-05	-0.369421
Rgl3	-2.68888	-4.21966	0.361383	0.154582	-1.53077
Rhbdl1	-3.0466	-5.48766	0.0502127	0.00305184	-2.44107
Rnf26	-2.10812	-2.40959	3.56624e-10	3.68519e-12	-0.301474
Rnft2	-2.66562	-3.71929	0.0707443	0.0354761	-1.05367
Rpa1	-2.22032	-2.42855	3.00937e-21	3.23912e-24	-0.20823
Rps27a-ps2	-6.22765	-8.20896	0.0135775	0.00332334	-1.98132
Rpusd3	-2.10508	-3.4048	0.0295239	0.00339585	-1.29972
Rsc1a1	-2.31179	-4.19828	5.67354e-05	4.35847e-09	-1.88649
Rtn4ip1	-2.24461	-2.59984	3.74037e-08	1.182e-09	-0.355236
Rusf1	-2.81507	-3.70681	1.38703e-10	7.98269e-14	-0.891739
Rwdd3	-2.22888	-3.88151	0.0862177	0.024859	-1.65262
Ryk	-2.30622	-3.08993	0.0189339	0.00565421	-0.78371
S1pr4	-2.99487	-3.41155	0.00198768	0.000926053	-0.416682
Samd1	-2.63405	-3.71015	0.000156041	9.65522e-06	-1.0761
Sbk1	-4.00219	-4.43867	3.26795e-18	6.71451e-19	-0.436473
Sbk2	-2.88748	-3.17161	0.00815168	0.00489079	-0.284127
Scamp5	-4.96876	-5.34094	7.57538e-43	1.47702e-42	-0.372181
Sco2	-2.28768	-4.56043	0.0481169	0.000610627	-2.27276
Sec16b	-2.10306	-3.21904	0.24365	0.118396	-1.11597
Sec31b	-2.96704	-3.27967	0.000355247	0.000171675	-0.312637
Sez6l2	-2.019	-4.07082	0.0808761	0.0151354	-2.05182
Sgo1	-2.17455	-4.81044	0.0302144	0.00312562	-2.63589
Sgo2a	-3.55691	-5.58245	7.87777e-05	0.000210082	-2.02555
Sgsh	-6.5468	-6.90867	4.64274e-19	6.52429e-18	-0.361864
Sh2d1b1	-2.34164	-3.03145	1.44819e-28	2.19397e-40	-0.689811
Sh2d1b2	-3.31598	-4.37555	0.000102375	1.20493e-05	-1.05957
Sh3d19	-2.1518	-2.36619	2.94408e-06	5.42332e-07	-0.214397
Shcbp1	-5.04108	-6.51675	0.00173378	6.47831e-05	-1.47567
Shcbp1l	-2.21094	-3.84366	0.00397906	0.000183106	-1.63272
Shld2	-2.80134	-3.03081	1.08017e-07	2.56373e-08	-0.229471
Ska2	-2.22123	-5.26864	0.00434417	0.00055519	-3.0474
Skint3	-3.69515	-4.72932	0.00225882	0.00228204	-1.03417
Skp2	-2.04693	-3.19337	0.000319308	1.30436e-06	-1.14644
Slc16a11	-2.31161	-3.76954	0.444594	0.213987	-1.45793
Slc16a5	-2.58361	-5.06614	0.117224	0.00899062	-2.48252
Slc16a7	-2.08488	-2.90752	0.109076	0.0348733	-0.822633
Slc25a29	-2.07672	-3.08814	0.212782	0.108356	-1.01141
Slc25a35	-3.46268	-3.93933	8.40042e-07	2.60347e-07	-0.476649
Slc2a9	-2.26071	-2.6823	8.74046e-07	3.25015e-08	-0.421595
Slc35a1	-2.19285	-2.62376	4.45663e-13	2.45915e-16	-0.430913
Slc39a10	-2.09105	-2.50028	1.58152e-30	1.18568e-39	-0.409234
Slc41a3	-2.53645	-2.97082	4.95359e-16	1.39667e-19	-0.434376
Slc43a2	-3.49904	-3.76997	1.87709e-51	4.0203e-59	-0.270924
Slc46a3	-5.4567	-5.68785	2.04943e-34	2.89388e-34	-0.231149
Slc4a11	-2.86467	-3.12578	2.90712e-11	1.23193e-12	-0.261112
Slc52a2	-2.33139	-4.77479	0.00380597	8.5972e-05	-2.4434
Smarca2	-3.38444	-3.63471	1.14653e-33	8.47715e-36	-0.250276
Smg6	-2.12273	-2.33098	2.83082e-20	2.86254e-23	-0.208256
Smpd5	-2.90732	-4.46697	0.0380111	0.0127609	-1.55965
Snta1	-3.17364	-4.03371	4.16738e-05	9.19985e-06	-0.860073
Snx29	-2.75377	-3.5392	3.07469e-06	1.62092e-08	-0.785427
Spaca9	-2.75879	-4.0288	0.0013399	0.000161323	-1.27001
Spata25	-2.70428	-3.79168	0.0300536	0.00899799	-1.0874
Spata2l	-2.00741	-2.25427	1.79855e-06	1.68368e-07	-0.246864
Spc25	-2.12319	-2.56347	0.000210763	2.34945e-05	-0.44028
Sppl2b	-3.1994	-3.51044	4.62286e-09	2.82642e-10	-0.311033
Srpk2	-2.83941	-3.09168	7.61668e-05	2.74392e-05	-0.252269
St6gal1	-4.59528	-4.95943	1.64006e-76	7.7569e-80	-0.364151
Stab1	-6.33381	-6.66555	5.42856e-60	2.43516e-58	-0.331737
Stard9	-4.42921	-4.83598	4.51849e-63	1.89123e-67	-0.406765
Steap3	-3.56668	-3.76965	8.17857e-24	7.60479e-25	-0.202976
Stum	-3.12114	-4.38397	4.72928e-05	9.7128e-06	-1.26283
Stxbp4	-2.15978	-5.21894	0.00787401	0.000724989	-3.05917
Susd3	-2.59394	-3.59178	4.40667e-20	8.3883e-28	-0.997847
Synj2	-2.18432	-2.61337	5.48489e-24	6.1274e-31	-0.429047
Synpo	-2.35084	-2.6338	3.13041e-09	1.2695e-10	-0.282965
Tab1	-2.03362	-2.2571	7.01361e-13	4.43041e-15	-0.223479
Tango6	-2.20936	-3.20545	0.0140963	0.00265631	-0.996089
Tarbp1	-3.14451	-4.7683	1.7101e-08	4.06388e-09	-1.62379
Tbx2	-2.3896	-3.8535	0.299755	0.0964175	-1.46389
Tbx6	-3.50208	-5.98415	0.0223422	0.00115481	-2.48207
Tbxas1	-2.37314	-2.58777	2.29117e-55	1.72313e-64	-0.214632
Tchh	-4.10076	-5.69838	7.01225e-10	1.81681e-09	-1.59763
Tchp	-2.26488	-3.23236	3.65992e-06	5.04956e-09	-0.967475
Tdp2	-2.88437	-6.60321	0.155193	0.0059198	-3.71883
Tesmin	-2.47382	-3.3358	0.00271316	0.000467142	-0.86198
Tfap4	-3.25254	-4.27925	0.0229132	0.0131415	-1.02671
Tfdp2	-3.96552	-4.70188	1.20806e-17	4.82168e-18	-0.736354
Tgfbr3	-3.98491	-4.44847	3.46739e-06	3.25256e-06	-0.463558
Thap3	-2.15802	-2.64739	4.05747e-05	2.49551e-06	-0.489379
Thop1	-2.36146	-2.68234	1.6389e-10	2.42158e-12	-0.320879
Tifab	-3.08967	-3.41556	2.95075e-27	2.23666e-30	-0.325888
Tm7sf2	-2.43349	-2.6412	2.68226e-09	1.84779e-10	-0.207704
Tmem126b	-2.73071	-3.25862	2.35599e-18	6.23569e-22	-0.527912
Tmem132d	-2.68953	-4.20325	0.250808	0.0752297	-1.51372
Tmem154	-4.68133	-4.93201	9.33822e-101	7.82941e-106	-0.250678
Tmem19	-3.83084	-4.4641	0.0569189	0.027089	-0.633262
Tmem205	-4.25988	-8.86612	3.47081e-08	1.37012e-08	-4.60624
Tmem217	-2.33269	-3.8634	0.428854	0.192827	-1.53071
Tmem240	-2.81067	-4.37723	0.0347366	0.0119112	-1.56656
Tmem273	-6.01276	-7.48927	0.000133256	2.72163e-06	-1.47651
Tmem81	-2.15701	-2.46948	0.00208131	0.000697206	-0.312465
Tns1	-2.85534	-3.28214	1.08368e-45	5.30886e-57	-0.426799
Tns4	-4.28679	-4.73339	6.52625e-16	9.49227e-17	-0.4466
Tpcn1	-5.42768	-5.70537	1.37759e-35	1.24098e-35	-0.2777
Tpk1	-3.85192	-5.03057	1.5284e-06	5.93938e-08	-1.17865
Trim16	-2.55459	-3.07478	9.0055e-10	6.63708e-12	-0.520187
Trim29	-4.97058	-6.59721	1.733e-07	8.4644e-06	-1.62663
Trim47	-4.11423	-4.55041	2.67274e-18	5.21948e-19	-0.436178
Trim7	-2.38761	-2.63697	4.51841e-08	5.27863e-09	-0.249357
Trmu	-2.55003	-3.02761	3.84998e-07	1.48782e-08	-0.477588
Trpv4	-2.22475	-2.44009	7.03887e-09	2.91527e-10	-0.215337
Trub1	-3.65824	-4.13805	9.10528e-05	5.67733e-05	-0.479805
Tspan14	-3.13035	-3.6513	6.66002e-53	2.02899e-62	-0.520948
Tspan32	-3.45267	-4.54808	5.32812e-21	2.44072e-25	-1.09541
Ttc30a1	-2.92841	-3.46426	0.000213865	6.03023e-05	-0.535847
Ttc8	-3.44247	-7.26699	0.000152553	4.25773e-06	-3.82452
Tymp	-3.48258	-4.98474	0.080432	0.0133429	-1.50216
Tysnd1	-2.11077	-2.92438	2.1108e-10	2.36552e-15	-0.813607
Ubxn11	-2.41123	-3.17722	0.0206601	0.006482	-0.765989
Ugt1a1	-2.21381	-6.35639	0.10904	0.000892002	-4.14258
Usp20	-3.75199	-4.11721	7.72057e-19	4.1824e-20	-0.365221
Vash2	-3.72732	-5.23028	0.0639531	0.010139	-1.50296
Vav2	-3.37246	-3.67144	2.62334e-35	1.48954e-39	-0.298981
Vipr1	-2.80313	-3.03888	8.02445e-07	2.09914e-07	-0.235748
Vps13c	-2.11825	-3.10292	7.05075e-19	6.29191e-33	-0.98467
Vsig10l	-2.71048	-3.4113	0.0127296	0.00433209	-0.700813
Wdr76	-2.47254	-3.19042	1.19707e-07	5.33055e-10	-0.717885
Wdr90	-5.48303	-6.10651	6.57574e-09	4.06287e-08	-0.623481
Xrcc5	-2.59778	-4.60825	0.0195738	0.00493572	-2.01047
Xylt1	-3.54365	-3.79984	7.60588e-39	2.55163e-41	-0.25619
Ypel3	-3.70254	-3.99805	3.71499e-23	7.6143e-26	-0.295519
Zbtb20	-3.03034	-3.68762	2.09094e-25	6.01772e-32	-0.65728
Zc4h2	-2.69742	-3.15978	0.0094264	0.00476567	-0.462364
Zfp101	-3.25486	-3.62791	4.85563e-20	1.43442e-21	-0.373049
Zfp133-ps	-2.19529	-3.65739	0.375143	0.141493	-1.4621
Zfp420	-2.09345	-3.01154	0.0017034	7.66185e-05	-0.918083
Zfp512b	-2.49267	-3.45565	5.55041e-22	4.52244e-31	-0.962984
Zfp579	-2.29153	-3.06914	6.15332e-06	3.95394e-08	-0.777608
Zfp661	-2.27012	-2.90925	0.000136848	8.15764e-06	-0.639127
Zfp704	-2.19185	-2.54348	2.95912e-39	1.98413e-49	-0.351632
Zfp94	-2.98333	-3.77826	0.00424379	0.00129441	-0.794926
Zkscan7	-2.70884	-5.35301	3.25677e-05	2.73192e-06	-2.64417
Zmynd8	-2.50185	-2.80307	3.30294e-31	2.07711e-37	-0.301218
