# Supplementary material for: Divergent macrophage responses to Influenza A virus and Streptococcus pneumoniae: co-infection drives bacterial dominance whereas superinfection favors viral priming
Source: Front Immunol. 2026 Mar 4;17:1729086. doi: 10.3389/fimmu.2026.1729086 (PMC12996220; doi:10.3389/fimmu.2026.1729086)
Supplement: Supplementary file 10 [file Table5.xlsx]

## Sheet: Hoja1
Assay	Control_01	Control_02	Control_03	S.pneu_01	S.pneu_02	S.pneu_03	PR8_01	PR8_02	PR8_03	Coinfection_01	Coinfection_02	Coinfection_03
Tgfb1	3.91366	3.85444	3.67913	4.38902	4.06762	4.04634	4.14817	4.34618	3.88933	4.39306	3.69013	4.39029
Il6	4.28084	4.19575	3.17278	10.733	10.8634	10.496	7.54476	7.77688	8.10956	11.1159	11.0173	10.057
Ccl5	4.14631	3.66958	3.2233	4.61477	4.28813	4.58238	3.5769	2.72785	3.14796	5.39194	3.95266	4.68301
Fst	4.22705	11.2972	4.43138	5.68431	5.0594	5.0352	4.72117	4.34978	4.25542	5.83365	5.30002	5.48036
Nadk	3.74894	9.02728	4.22747	3.27545	6.19746	6.23251	7.45274	7.33164	7.06365	6.5093	5.95423	6.15132
Tnni3	3.72439	6.73301	4.28191	3.11291	4.62901	4.27456	4.28132	3.8063	3.90284	4.68545	3.46835	4.11447
Snap29	4.06762	10.9133	4.28813	5.0594	4.59904	4.75748	6.19587	5.48279	5.71023	4.98573	3.13094	4.75067
S100a4	3.25558	8.45726	3.73155	4.20319	8.98752	8.46138	10.3996	10.5874	10.4377	9.46005	9.74193	9.44315
Ccl2	3.67407	6.86344	4.4983	11.3948	11.2396	10.8397	10.5241	10.6224	10.139	12.1919	11.8496	11.1947
Wfikkn2	4.04634	10.7926	4.58238	5.8077	5.48042	5.00248	5.4524	5.67677	5.556	5.46974	5.653	5.5189
Fas	2.82537	7.71497	2.95346	3.94858	5.87839	5.42084	6.82048	6.60154	6.60369	6.57367	6.92519	5.72236
Ccl3	3.40431	6.49599	3.77207	16.3149	16.3024	15.9584	7.77991	8.17887	8.46433	16.6207	16.2554	15.7868
Hgf	4.14817	3.85891	3.5769	4.72117	4.75309	4.86315	4.67069	4.47872	4.5671	4.91706	4.54311	5.02866
Il1a	3.23688	3.78732	3.85763	9.11556	8.32097	8.26715	6.80202	6.65817	7.30997	8.84268	8.05437	8.436
Lgmn	3.04481	3.54476	3.47437	2.11004	3.65649	3.8077	3.96752	3.81053	3.6914	4.23594	3.48403	3.92789
Csf2	4.34618	4.03923	2.72785	4.34978	4.58988	4.45623	4.48207	3.94825	4.28609	4.65461	4.3631	4.41735
Cxcl9	3.73173	4.21313	3.85727	6.52678	5.57512	5.12634	4.59262	5.76282	4.38745	6.71186	4.73032	6.64258
Il1b	3.18755	3.77688	3.53245	2.49474	4.69223	4.94147	2.01131	2.14901	1.76638	5.04777	4.44428	4.69841
Pdgfb	3.88933	3.40717	3.14796	4.25542	5.22266	5.26664	5.27203	5.17481	4.89508	5.27159	5.23937	5.34626
Cxcl1	2.95695	3.52417	4.30872	14.9023	14.9365	14.8199	7.51159	7.98306	8.3781	15.1993	15.2664	14.0839
Eda2r	3.23791	4.10956	3.92897	4.26463	4.71865	4.47456	4.67233	4.76947	4.94749	4.96681	5.05634	4.67974
Tnfsf12	4.39306	11.0542	5.39194	5.83365	3.6056	4.13893	3.85441	4.48156	3.94759	4.30616	4.09744	4.35893
Parp1	3.13272	8.72986	3.93667	3.58501	4.49509	4.84282	6.95112	6.453	5.94856	5.0747	3.99996	5.00635
Tnf	2.94034	7.11591	2.57351	10.5966	10.5684	10.5174	7.48294	7.81837	7.77813	11.2046	11.174	10.5903
