# Supplementary material for: Divergent macrophage responses to Influenza A virus and Streptococcus pneumoniae: co-infection drives bacterial dominance whereas superinfection favors viral priming
Source: Front Immunol. 2026 Mar 4;17:1729086. doi: 10.3389/fimmu.2026.1729086 (PMC12996220; doi:10.3389/fimmu.2026.1729086)
Supplement: Supplementary file 11 [file Table6.xlsx]

## Sheet: Supplementary Data 2
Genes	Control	S.pneumoniae	PR8	PR8mock	Priming
Ccl17	3.93293	21.8097	114.507	251.096	342.624
Vmn1r60	0.0564854	0.0277653	3.82035	10.8851	14.4555
Gm4149	50.4812	44.6841	161.543	403.912	505.572
AL731706.2	0.0889681	0.755772	2.67002	7.52897	9.07558
Olfr373	0.11734	0.861716	13.3501	33.8985	40.5164
Cited4	20.0195	1.15224	38.2344	30.9878	49.9457
1600014C10Rik	67.6005	25.9919	160.512	137.823	198.77
Gm20696	3.39527	0.689318	10.799	12.5489	16.2138
Gm44664	1.26459	0.452791	11.7652	17.5555	19.2903
Mzf1	2.07556	0.252989	13.5994	17.1653	19.1267
Gm43800	0.242383	0.344073	3.88554	4.60495	5.21638
AW822252	0.0889681	0.169314	3.33207	4.17281	4.54267
Gm28439	679.461	451.812	37919.6	52594.3	56069.5
mt-Rnr2	17814.2	13478.4	1.56613e+07	2.12009e+07	2.32788e+07
mt-Nd4	3168.43	2087.58	106164	140620	163020
mt-Th	0.679003	0.203696	17.0938	21.7283	24.8883
mt-Co1	13452.5	11784.3	940019	1.22088e+06	1.37344e+06
E230029C05Rik	6.60498	2.65362	23.2274	29.7257	36.0395
mt-Tl1	8.93173	1.86269	359.642	459.175	572.202
Gm45501	1.92045	1.16519	11.6566	13.8149	16.868
Gm28438	164.548	70.9045	987.358	1203.44	1469.7
mt-Nd3	161.683	69.4099	1013.69	1244.28	1542.03
Arg1	24.3167	68.2011	625.81	776.333	968.939
Mif	299.837	566.84	2854.27	3388.23	4403.87
Sycp3	0.66348	0.518057	3.75517	4.60495	6.04387
Glipr2	39.5116	40.316	209.328	230.999	314.373
Isg20	6.02345	15.7429	879.608	996.903	1433.78
Gm29773	1.71603	0.538034	11.6566	10.4587	12.1715
Gm9226	0.060855	0.0582529	12.807	11.3058	13.1472
Phf11b	48.7238	41.5911	1125.97	977.031	1195.01
B130021K23Rik	3.36283	1.2359	18.6353	19.6629	21.7125
Isg15	8.54948	80.6552	4177.95	4767.95	4954.47
Ccl5	1.23578	1500.54	28660.8	28420.2	30973.3
mt-Tp	11.2905	6.02281	274.611	283.361	293.504
mt-Atp8	449.29	360.596	32650.9	33454.6	36062.6
mt-Cytb	6865.87	4130.28	85478.3	93639.6	110678
mt-Nd1	3689.76	2062.89	65831.2	72281	90035.9
Gm43684	0.307608	0.548562	15.0539	17.1653	20.8655
mt-Td	2.35948	2.2924	61.8311	71.0216	86.9397
mt-Co2	3325.56	2682.94	281926	279307	393012
Gm28661	3356.87	2735.69	292434	290975	409898
Dennd5b	4.95937	2.96923	40.6449	40.1901	53.0557
Gm13283	0.206308	0.0574776	7.77109	7.9554	10.3587
H2-T22	176.278	157.914	1210.7	1249.26	1577.2
mt-Ts1	781.739	677.95	26089.9	25574.4	34170.9
Ccl4	39.3461	893.016	26831.1	26660.5	35161.3
Ccl3	157.347	5946.85	43379.9	42116.3	52259.8
Scimp	22.0095	17.8605	282.011	269.497	338.921
mt-Nd4l	104.067	62.9731	10352.2	9899.64	12182.2
Gm10222	103.59	62.6463	10175.7	9962.4	12302.4
Zbp1	9.98769	21.155	579.723	580.899	703.306
Gm29216	4474.47	3887.7	244012	246488	287226
Cox18	27.8677	17.1803	99.7363	86.8237	120.733
Ly6c1	0.578622	3.29166	69.6148	58.9601	81.244
Gm20749	0.060855	0.0582529	19.4277	15.9108	23.7337
mt-Nd5	3498.79	2330.67	388911	316195	479246
Gm44676	0.0889681	0.0860183	8.43314	7.52897	10.8339
mt-Atp6	4755	3753.74	324474	292998	403146
Gm10925	4912.62	3826.33	336414	301180	417635
Ifit1	2.84293	107.632	907.712	764.289	1221.74
Gm14667	0.0564854	0.0860183	3.33207	2.92401	4.54267
Gm42553	0.0564854	0.115731	1.94277	1.67522	2.58582
Olfr1293-ps	0.0889681	0.0860183	3.82035	2.92401	5.83558
Gm5735	0.380134	0.344073	1.94277	1.67522	3.0317
Rpl7a-ps7	4.52029	3.53181	15.9435	14.1936	24.5066
Rps10-ps1	21.4818	17.7661	61.0581	53.8563	89.3733
Klk1b11	62.258	24.813	283.992	278.762	406.82
Rps23-ps1	86.546	70.5335	230.719	230.78	337.507
Mt2	87.1436	285.793	3195.57	3209.97	4810.07
Gm37847	0.145453	0.571605	11.6566	11.7266	19.6117
Gm31748	0.145453	0.458218	12.3839	11.7266	19.6117
mt-Co3	5681.97	4682.02	347114	320773	526591
Gm28437	6009.73	4930.43	386491	368758	598366
Gm10275	34.2733	23.7437	73.0532	73.5802	126.297
Gbp9	6.38615	0.674896	31.0591	35.1225	63.3094
Anp32a	64.4304	49.5715	167.059	171.344	275.243
Trem3	1.61238	9.96974	101.396	117.204	180.371
Vmn1r203	0.174344	0.0555307	15.5422	15.4901	28.7475
Igfbp7	3.61593	6.75634	84.5359	90.8878	156.188
Car4	0.097448	0.570812	70.5032	77.0901	136.913
Mir6340	0.295277	0.485622	1.45449	1.67522	2.58582
Gm11759	1.12436	1.26018	3.82035	4.59924	7.1285
Cnn3	4.01771	7.32913	49.1455	57.9623	98.1732
Peg12	0.121451	0.19863	1.87758	3.35045	4.54267
Cystm1	7.03006	10.2295	46.8094	73.5668	105.285
Dlg4	6.33665	6.93924	25.256	32.2347	43.3203
Mt1	624.055	709.286	3660.65	4638.21	6576.94
Iqschfp	1.26893	0.570812	60.5194	88.8205	124.007
6030443J06Rik	1.65328	1.66368	15.5422	24.2145	31.6995
Baiap3	1.18907	0.800758	9.71386	13.8091	21.3757
Mir762	0.145194	0.143496	1.87758	2.49758	3.87873
Cox6a2	1.99004	2.2404	60.3011	80.6465	126.732
Gm37790	0.36102	0.0570812	1.94277	2.92401	4.54267
Gm12191	11.6166	8.40786	27.3931	34.637	47.958
S100a8	75.1303	221.648	574.089	719.753	1195.12
Gm49493	0.294499	0.113784	8.85623	13.8149	25.8093
Gm7468	1.54083	0.946976	4.61279	5.85374	10.3433

## Sheet: Supeinf_Synergism_Cluster_2
Genes	Control	S.pneumoniae	PR8	PR8mock	Priming
Maml3	10.4166	3.42243	19.4277	11.3001	20.0478
Cdk5rap2	27.1244	8.04393	55.526	33.0761	65.0971
Gm13339	33.075	18.7274	1313.06	1037.24	1070.16
Ccl22	9.70587	24.7911	441.881	334.525	398.901
Phf11a	6.71792	5.94059	215.826	180.324	211.866
Gm10045	0.11734	0.0860183	4.97069	4.17281	4.54267
Irf7	8.95757	58.8156	1664.54	1430.12	1571.6
Mxd1	40.3603	38.8545	239.108	200.065	258.407
Gm23463	0.0889681	0.0860183	3.82035	2.92401	4.54267
Phf11d	50.7516	65.4153	951.76	716.15	1045.46
mt-Nd6	1979.92	1291.12	166459	126314	187274
Rtp4	11.8564	99.1949	797.391	578.073	782.783
Hist1h4m	0.177936	0.319823	8.49833	5.85374	8.19358
Cxcl10	0.0892273	14.028	1384.7	990.36	1409.67
mt-Nd2	1328.99	634.342	98555.7	71228.4	100763
Tiam2	5.51614	0.778472	42.741	26.3752	28.5644
Gm11956	0.177936	0.144271	1.87758	1.24879	1.51097
Selenow	72.1835	45.6686	723.465	479.201	613.496
Gm48734	0.295536	0.339404	5.82832	3.35045	4.5329
Art3	0.0845985	0.400775	76.0171	43.4509	53.4233
Gm37110	0.117081	0.114559	3.88554	1.67522	2.80388
C78859	0.944211	0.50989	18.2007	9.20991	12.1715
Ifit2	4.12085	92.4743	1628.09	860.146	1122.91
Rsad2	57.7947	412.074	5693.13	3042.96	3720.43
Gm5445	0.304016	0.231065	3.82035	1.67522	3.24976
Gm10366	2.67327	2.77141	28.3491	12.9811	24.5653
Rpph1	1.52206	0.968918	34.4061	12.5604	29.1038
B230322F03Rik	0.626109	0.603678	9.63723	3.35045	7.75747
Gm20568	2.23587	1.31999	8.43314	4.60495	7.33678
Cnbd2	18.8415	11.4147	49.4142	28.8251	48.0321
Trim30a	110.022	188.307	786.502	444.711	728.702
Gm37549	0.0567446	11.2398	131.43	70.2049	112.591
Gbp6	3.23226	29.0329	210.619	124.107	177.63
Tnfsf8	6.71099	2.81907	38.5647	22.4782	40.1502
Gm14303	35.2198	27.303	109.032	77.7091	118.817
Gm5384	0.295277	0.256108	3.39726	1.67522	3.24976
Fscn1	0.170234	1.04076	36.3249	18.4275	33.6157
Psrc1	9.78988	5.7471	92.4169	51.5036	88.3695
mt-Tg	1.80747	0.722131	41.5127	24.2564	40.9874
Gm44487	0.0889681	0.0860183	4.61279	2.92401	4.54267
Gm21982	1.04531	1.75303	150.177	92.9292	152.359
Aqp9	2.88499	3.71364	57.8575	36.8396	59.4739
Aldh1a2	1.10662	8.3898	118.609	66.0378	122.352
Gm43302	1.48564	11.4456	116.696	70.6123	116.028
Gm37560	1.0819	9.11525	59.574	11.7266	61.4477
C130012C08Rik	1.62092	1.49193	41.7953	3.35045	38.5651
Rpl30-ps10	3.91434	2.9219	9.03001	5.84803	10.8144
Gm46223	0.145194	0.0594246	4.61279	1.67522	5.82582
Fam221a	1.32081	1.13821	19.4277	9.20991	22.9761
Fam169a	1.56477	0.73899	12.3839	6.28018	14.222
Rpl36-ps2	16.8586	13.5353	55.8839	29.2573	54.0621
Gm43769	0.11323	0.171261	23.3133	7.52897	24.5807
Il10	0.324827	0.199784	99.9397	34.9661	98.8038
Gm37900	0.608631	0.767169	2.67002	1.24879	2.58582
Gm28731	0.294758	0.40193	4.61279	1.24879	4.5329
Rps15a-ps5	4.54645	4.34947	17.0938	7.52325	17.462
Gm10240	22.7266	16.0597	45.7024	25.0483	49.3949
Gm45140	4.44889	1.93262	40.0606	11.2391	46.1884
Serpinb2	0.415431	72.4101	252.043	140.895	301.206
Ccdc8	0.290129	0.141153	11.6566	7.52897	14.0389
Gm48045	2.19713	2.15006	17.7777	13.3827	22.287
Insl6	58.3868	30.8076	230.673	160.577	316.64
Nrcam	0.951832	0.0570812	13.5994	9.20991	19.082
Gm47862	0.312236	0.176327	19.709	13.4018	26.7305

## Sheet: Supeinf_Synergism_Cluster_3
Genes	Control	S.pneumoniae	PR8	PR8mock	Priming
Inka2	3.78027	0.408942	26.2119	1.24879	6.95517
Gm13039	0.760009	0.830453	24.7678	1.24879	2.80388
H4c3	0.514175	0.403101	22.8787	3.35045	4.76073
2410006H16Rik	18.6889	7.33119	140.279	32.2366	51.3322
5330417C22Rik	0.0649653	0.0285406	22.0325	2.92401	6.91044
1700051O22Rik	0.177936	0.172037	20.8822	3.35045	6.04387
9230104M06Rik	0.229534	0.114559	8.84479	1.67522	2.58582
Ston2	10.1192	7.54379	44.5305	8.37612	24.5653
A930037H05Rik	4.53183	6.50388	64.1115	3.35045	29.7817
Ccdc62	4.28216	1.25469	24.4636	4.59924	10.8144
BC051226	9.01481	2.95349	48.2982	7.49275	22.6645
Adam1a	3.77501	1.08656	27.9157	3.35045	12.9291
Gm12304	0.544962	0.512595	29.7807	4.60495	11.7257
Gm43333	0.0889681	0.0860183	11.5914	1.67522	4.54267
H4c9	2.87483	2.35181	28.1763	3.35045	11.7159
4930513N10Rik	1.84652	1.50877	43.4682	5.02567	16.1845
Mex3a	0.0562262	1.73558	60.1493	5.02567	20.6866
Mir3082	0.0889681	0.0860183	3.82035	1.24879	1.51097
9030612E09Rik	0.117081	0.0860183	11.5914	2.92401	4.54267
Tcp11	0.542807	0.198251	19.4277	5.02567	8.24808
Gm37563	0.671701	0.31281	18.5701	4.60495	7.75747
Gm49015	0.153933	0.0860183	5.82832	1.67522	2.80388
Lck	0.495061	0.970469	23.7705	6.7009	12.9291
4930455M05Rik	0.0281131	0.0582529	5.76313	1.67522	3.0317
Gm7389	0.870825	1.00719	7.7059	2.92401	4.54267
Gm13981	0.117081	0.173208	3.09311	1.24879	1.51097
AW011738	1.56535	1.58469	107.858	40.4297	50.513
Mir21a	0.0889681	0.0860183	3.82035	1.24879	1.73879
Wfdc18	6.92792	3.90471	128.762	47.4541	63.6031
Gm8251	0.12171	0.142703	52.4548	17.586	26.0917
Gm28035	3.69054	0.887948	44.2479	16.7522	23.2724
Gm4076	7.23774	5.21935	868.972	300.224	465.062
Loxl2	0.355872	3.87475	32.7778	13.8149	21.7769
Gem	0.722898	31.4698	228.09	98.6113	150.393
mt-Ts2	0.876831	0.172812	30.3239	14.1994	14.7029
Itga9	0.592967	2.11916	39.2647	16.7522	21.9795
Gm5561	3.82896	2.49532	26.9381	13.377	17.3139
Gm49492	0.141343	0.17593	23.3133	11.3058	13.5987
Gm38142	2.2752	1.71086	30.6498	15.4901	18.6361
Mir1892	0.0889681	0.0860183	2.67002	1.24879	1.51097
Gm37072	0.210419	0.141549	10.3759	4.59924	6.05364
Gm43372	3.63398	0.972398	22.7255	10.8851	12.9291
Ccl2	104.065	15.9132	779.605	380.379	516.74
Idnk	98.1497	60.7786	225.643	76.0034	168.054
Zxda	2.29336	1.79548	8.01005	3.35045	6.04387
Gm10382	1.42335	1.25589	11.5263	4.60495	7.57438
Gm43909	3.68181	9.0544	121.956	34.637	77.2646
Ddx60	15.3276	20.5512	168.898	55.2824	114.521
Rps12-ps22	0.473213	0.400379	4.5476	1.24879	2.80388
Gm11131	2.81587	3.97907	33.0271	9.20991	20.0633
Gm5242	0.295017	0.288939	7.77109	1.24879	5.17165
Gm37676	0.788122	1.03339	12.3839	1.67522	7.55484
Gm3940	0.800713	0.831642	4.5476	1.24879	3.0317
Gm42573	2.45066	1.85451	8.7373	2.92401	6.04387
Gm45605	0.921763	0.261949	13.9573	1.24879	7.97553
Msi2	4.18952	2.86244	22.0874	5.02567	16.1691
Ch25h	4.03401	13.1714	179.679	19.1888	127.926
Gm9706	0.271792	0.34602	9.75726	1.24879	7.34655
Sh2d7	0.177936	0.113784	27.1988	4.60495	20.702

## Sheet: Supeinf_Synergism_Cluster_4
Genes	Control	S.pneumoniae	PR8	PR8mock	Priming
Cmc2	35.6954	11.8574	32.1041	8.37612	29.9159
Kif13b	84.3175	14.0753	95.2483	1.24879	74.9889
Ubxn2b	32.4023	5.47455	25.9729	18.4198	30.2194
Mlh3	28.6809	9.56979	28.2622	16.7522	33.6969
Septin2	279.665	44.5912	222.101	87.4045	297.367
Ppif	31.9798	20.074	36.1716	14.2356	47.3795
Polr3c	77.3608	46.3926	95.5283	41.0315	131.42
Dhps	123.446	125.075	155.257	13.8149	245.053
Eng	39.6165	28.9068	46.8836	9.60012	63.3681
Rpl36a-ps3	75.3649	65.5697	101.922	24.2202	145.632
Mettl9	128.862	110.358	178.708	50.5535	245.042
Gm5805	28.4458	24.4286	37.9335	9.5944	62.3981
Mrpl16	59.3543	43.6035	82.0202	20.1027	124.388
Gm6745	5.1573	3.64947	11.1684	2.92401	8.46614
Gm15682	4.82084	3.58891	10.3645	1.67522	8.20335
Gm13392	2.56711	2.05546	6.12103	1.67522	5.17165
Gm4600	2.0383	1.83065	6.49037	1.24879	6.28146
Slc39a2	47.4445	15.624	147.755	21.7779	139.323
Etohd2	14.148	7.01284	45.2782	13.8149	46.8246
Rpl7-ps7	18.6321	13.9065	33.5038	12.9143	37.8873
Alkbh7	45.5257	30.225	108.489	26.7959	123.861
Gm9762	17.0242	16.1751	30.1397	8.34561	35.3755
Gm43028	3.14637	2.77994	7.21762	1.24879	7.57438
Gm15354	1.61042	4.73405	16.9967	1.24879	14.8762
Gm12696	9.31603	10.0066	22.9232	4.99516	20.8208
Hdac1-ps	16.3352	17.4801	43.2165	4.60495	39.7156
Coq8b	82.6363	33.0495	113.048	18.81	109.585
Med4	70.0732	27.4629	87.3627	20.8335	87.3785
1700113A16Rik	13.3514	2.79419	30.2153	3.35045	25.6865
Rab9	115.242	60.4023	160.179	68.6689	169.791
Fam193b	33.0224	13.7566	54.5371	8.74154	55.194
Zfp36l1	30.9656	2.06637	59.8472	18.4198	71.8553
Vamp1	10.8346	2.75213	17.0504	8.37612	13.9103
Rtl6	6.50439	1.0287	9.63723	3.35045	8.69396
Npy	128.564	53.2725	174.209	77.8864	164.96

## Sheet: Supeinf_Synergism_Cluster_5
Genes	Control	S.pneumoniae	PR8	PR8mock	Priming
Lsp1	383.857	155.507	332.997	231.362	495.341
Mtarc2	227.423	128.293	101.514	45.4248	259.343
Lsm8	128.524	119.033	138.301	29.2096	252.556
Slbp	172.696	78.4486	60.2919	49.3275	242.757
Ethe1	171.206	34.5478	111.44	116.216	200.755
Irf3	98.802	84.5079	54.8549	21.7283	194.25
Optn	52.1335	90.0592	42.2113	18.4198	172.586
Zbtb11	45.4018	54.0112	36.9662	3.35045	151.037
Tesk1	146.847	67.3388	57.6976	49.3275	150.603
Apaf1	74.883	80.7268	74.2677	27.6297	149.371
Enoph1	109.835	72.621	59.4607	25.1207	144.042
Arhgap24	114.597	13.915	38.8554	79.5617	137.585
Dynlt1b	103.938	43.9053	87.39	40.1062	137.196
Pdcd2l	89.1187	48.843	84.6731	27.6297	134.021
Snx15	111.416	54.438	25.256	18.4198	117.121
Pigx	92.0624	44.1211	6.54522	43.5558	114.653
Dynlt1a	83.5026	27.3773	60.3766	48.9507	112.749
Fam129a	44.4554	28.1978	30.5857	16.2343	111.651
Mgl2	75.9986	31.9378	13.0904	55.0383	108.541
Tmed1	57.3074	27.3173	30.5443	1.24879	103.077
Gm12989	29.2834	49.8381	31.2808	5.84803	99.7809
Zc3hc1	40.9749	28.6349	2.18174	16.7027	93.301
Gorasp1	89.0118	48.1313	5.75168	18.7319	92.7615
Tnfrsf26	174.374	42.5496	42.4503	15.4539	82.5005
Coq5	76.0709	32.5952	51.8807	4.17281	73.8276
Upf3a	53.5987	30.9068	28.8819	8.37612	73.1173
Gm20075	47.4841	34.1465	35.5987	11.7266	70.0116
Mxd4	168.347	24.0525	13.1431	6.7009	69.2093
Gm15501	28.3094	20.9318	33.354	8.77204	67.883
Gm4366	36.3172	32.7547	29.0214	17.5193	66.9506
Ogfod1	26.8529	20.6224	16.0201	8.37612	58.7164
Rtl8a	29.8241	27.5382	1.45449	1.24879	58.2258
Ctnnbip1	78.9098	22.8052	29.2592	3.74637	57.1833
Gm16418	18.4964	14.3664	13.6314	10.453	57.0043
Bcdin3d	17.39	6.0147	3.88554	5.02567	54.6463
Arhgef6	132.491	28.9982	13.8177	6.24395	53.1955
Rprd1b	61.5854	22.5374	34.4713	3.35045	47.8377
Pcgf1	23.6735	10.5415	11.9927	13.8149	47.417
Gm43118	20.8386	13.0512	22.8146	5.85374	43.4698
Ndufab1-ps	13.9687	11.8546	17.0401	1.24879	37.9614
Gm14681	19.4543	16.6278	16.7908	3.35045	36.7173
Irf2bp1	31.8249	15.1565	3.45101	4.99516	35.5628
Nectin4	12.1577	0.787508	5.82832	5.02567	34.0518
Gm44560	18.9384	9.3202	2.30067	9.20991	31.1193
Gm6548	13.1285	14.4783	6.79453	2.92401	27.365
Ppargc1b	22.7365	5.36483	16.9967	7.49275	26.0917
Xylt1	116.728	4.78964	44.543	9.20991	20.0478
4930528J11Rik	10.0936	5.83969	0.727246	6.24395	18.3594
Gm12091	8.31545	7.18143	8.36796	4.59924	16.65
Gm4708	5.30157	5.14011	1.45449	2.92401	16.4864
Gm6851	9.79232	6.10652	4.05932	6.27446	15.7932
2810402E24Rik	15.3326	8.74461	8.11864	1.24879	15.1097
Gm37470	7.27956	3.31016	5.82832	4.60495	14.7574
Prkdc	23.1869	6.82885	3.88554	3.35045	14.2822
Gm45251	3.66316	1.2961	0	1.67522	12.1268
Ttc30a1	10.0653	0.374957	4.24344	4.60495	8.69396
Gm15946	2.7516	2.11286	1.45449	1.67522	6.49952
Adora3	10.7913	0.310846	3.88554	4.60495	5.17165
Gm42908	3.70749	1.20739	0	1.24879	3.47758

## Sheet: Supeinf_Synergism_Cluster_6
Genes	Control	S.pneumoniae	PR8	PR8mock	Priming
1810037I17Rik	231.732	277.849	447.729	393.023	817.787
Zcrb1	175.325	182.354	313.766	149.89	509.55
Rpl7a	120.759	95.6103	263.836	271.139	477.977
Smox	78.5483	141.089	291.449	118.236	467.387
Snrpf	165.047	143.958	281.748	202.05	424.715
Hcst	73.2975	52.7569	115.661	119.462	217.022
Pigbos1	41.3563	17.4043	74.7592	40.6184	131.563
Pgf	3.56214	4.12343	60.0826	57.1095	128.887
Il15ra	8.56743	19.4411	51.0962	55.4648	119.038
Calhm6	3.17819	11.5913	70.5248	53.0892	118.214
Rps19-ps6	22.019	20.5738	54.1367	40.131	103.736
Rbm43	63.2584	28.1264	70.6153	50.5306	99.332
Gm20498	22.9303	10.1514	21.0901	4.60495	98.7729
Taf9	11.2364	23.1085	65.7991	25.012	89.3898
Mtus1	11.9337	1.40051	56.2385	16.7522	72.9219
Acat3	11.9201	20.7659	49.2849	17.5441	70.2116
Zkscan14	23.3885	17.6085	23.3133	18.4198	69.4443
1700023B13Rik	1.17837	2.78893	23.2481	21.7531	68.2841
F13a1	15.4409	11.8839	39.5482	6.7009	66.0727
Bcl9l	11.8054	8.13179	41.7186	10.0513	65.6268
Gm13370	22.6111	16.3796	32.1797	29.678	65.3516
Olfr898	0.0605958	0.056306	24.6797	14.6563	65.0873
Irgm2	26.866	31.7448	36.8108	11.7266	64.7798
Gm13166	24.7037	16.7219	46.1826	30.9382	63.6854
Gm49322	29.4536	8.04872	40.7361	27.6374	59.0742
Dpf1	0.311318	1.14014	36.3592	23.4455	56.0313
Gm5831	3.72936	2.74041	19.4482	24.2869	51.4567
Gm9776	7.66137	8.99894	13.1111	12.5604	48.6862
Gm5963	9.55203	6.70401	11.397	5.4216	44.2331
Gm5425	7.81933	5.44259	19.6449	13.8149	40.9678
Runx2os1	3.13266	4.98312	11.6566	7.49275	37.9305
St14	13.8591	3.36557	18.6353	21.3438	37.4008
Gp1ba	1.55683	0.111061	25.256	13.8149	37.2722
Gm6552	6.44074	7.05122	12.6766	1.24879	36.9215
A530013C23Rik	1.7737	2.10124	19.6563	13.8149	36.4659
9330160F10Rik	7.88362	4.07886	17.0504	18.8405	35.6636
Gm42785	0.060855	0.0574776	12.7303	12.5604	35.3015
Gm8565	5.14716	8.41495	18.6135	15.8746	34.3357
A430090L17Rik	1.04154	0.112612	17.4849	9.20991	33.4131
Gm34432	2.53448	1.91627	17.1704	10.453	33.2511
Gm11425	7.60788	9.16559	20.4477	7.09682	32.745
Gm43937	0.528661	0.0570812	9.71386	6.7009	31.5205
Hspb7	1.309	1.60112	13.1649	9.20991	29.737
Gm19000	0.0889681	0.0574776	12.3839	7.52897	29.164
Rpl18a-ps1	7.01822	4.51833	10.1266	10.0265	27.435
Gm42994	1.0065	1.4408	7.52178	4.60495	23.4066
Gm29358	0.145453	0.142324	9.71386	6.28018	22.6645
Dct	0.0889681	0.114559	13.5342	2.92401	22.4254
N4bp2os	0.759491	1.23555	5.75168	5.02567	21.8118
9230112E08Rik	5.32262	3.04553	11.6566	4.60495	21.1325
mt-Tk	0.674633	0.316308	14.6846	5.84803	20.7215
2310058D17Rik	3.6096	1.34505	11.6566	5.02567	20.3302
B630019A10Rik	0.12582	0.0860183	11.6566	5.85374	18.9925
H3f3a-ps1	3.90767	5.00233	7.08724	7.52897	18.8151
Hist1h4n	0.319279	0.493031	9.64867	5.85374	18.5369
4930563E22Rik	0.899716	0.425026	11.6566	3.35045	17.8981
Gapdh-ps14	0.655518	1.37433	4.05932	2.92401	16.8079
C430014B12Rik	1.22618	0.315136	8.12899	5.02567	16.1691
H2ac21	0.617629	0.45591	6.18622	1.67522	13.0186
Gm10268	5.20979	4.06516	8.24902	5.4216	12.1073
Gm8518	0.950536	0.717462	1.94277	1.24879	11.7159
Gm16238	3.34393	2.48674	6.00209	2.92401	9.71432
Gm14165	3.09666	3.20345	5.69794	4.17281	9.08534
Hecw2	0.583369	0.322941	3.88554	3.35045	8.84775
Gm5781	2.14912	1.35085	4.85176	1.24879	8.19358
Gm13864	1.53235	1.37901	3.75517	2.92401	6.28146
Gm14336	1.77062	1.40483	4.12451	1.24879	5.82582
Gm24362	0.141084	0.117678	3.88554	1.24879	5.60776
Gm4940	0.178195	0.172037	1.87758	1.67522	4.54267
Gm5614	0.416468	0.315136	1.94277	1.24879	4.54267
Gm47140	0.514175	0.168918	1.94277	1.67522	3.87873
S100a11-ps	0.449469	0.456685	1.94277	1.24879	3.87873
Gm4995	1.28893	1.20503	1.87758	1.24879	3.87873
A430103D13Rik	0.869129	0.709313	1.94277	1.67522	3.47758
Gm8019	0.473213	0.601731	1.15034	1.24879	3.0317
Gm37361	0.829604	0.801154	1.45449	1.67522	3.0317
Gm16412	0.618666	0.976688	1.45449	1.24879	3.02194
Gm8444	0.829863	0.603678	1.87758	1.24879	2.58582

## Sheet: Supeinf_Synergism_Cluster_7
Genes	Control	S.pneumoniae	PR8	PR8mock	Priming
Icosl	1.207	23.1646	13.8177	14.9855	50.9408
AL731706.1	18.1227	56.1746	15.2722	28.4788	114.224
Gm4900	1.4182	2.02458	0	1.24879	4.5329
AU022252	24.5442	27.7934	0	26.3028	75.8291
Nusap1	20.5595	13.6134	3.88554	15.4901	45.041
Gm37521	1.79319	2.05304	0	1.67522	6.95517
Ikzf5	26.5014	22.4439	10.7887	24.2621	70.8544
Lrmda	48.9258	43.2251	12.3632	46.7518	141.748
Rplp0-ps1	1.81374	1.86112	0.727246	1.24879	6.95517
9130023H24Rik	10.9819	8.72037	4.61279	9.20991	49.5276
Gm29240	3.09247	3.00986	2.90898	2.92401	8.24808
Rpl21-ps8	17.122	11.0762	8.30277	7.91918	83.0246
Gm44187	1.54324	0.806202	5.76313	7.52897	33.8743
Aqp11	2.54809	0.72177	4.12451	4.60495	26.3098
Hspe1-ps6	0.169456	0.373785	0.727246	1.24879	7.33678
Gm33051	16.8063	15.4348	21.3807	24.6828	87.9194
Gm43681	2.91402	4.54691	0	4.60495	28.0429
Gm48933	0.49155	0.509097	0	1.24879	10.8046
Gm12411	13.672	11.9375	7.87968	17.5193	75.8934
Gm14857	0.493624	0.375336	0	3.35045	26.0372
H3c1	0.258424	0.256108	0	3.35045	38.4577
Gm43447	0.0889681	0.0860183	0.727246	2.92401	29.955
Gm37678	0.627665	0.696709	0.727246	5.02567	24.4033
Gm37720	0.500807	0.460975	0	1.24879	6.04387
Gm37670	0.510583	0.370667	0	1.24879	6.04387
D130062J10Rik	8.11285	4.1391	0	13.8149	26.8842
Jmy	19.2491	13.6174	3.88554	23.0248	47.2453
Gm12808	0.740635	1.03925	0	1.67522	3.47758
Msl3l2	7.71616	18.4718	5.82832	33.4968	63.8351
Gm7626	0.149564	0.142324	0	1.67522	5.21638
Gm44652	0.141343	0.226774	0	2.92401	8.46614
Gm17150	0.425207	0.401551	0	2.92401	8.24808
Gm46218	1.40553	0.397657	0	6.7009	16.0055
Gm41041	1.55994	1.17142	1.45449	7.52325	17.244
Gm15743	0.174085	0.421132	0	12.9811	32.3228
Gm6028	0.805082	0.456685	0.727246	1.24879	2.80388
Gm5451	5.43821	4.58983	5.76313	9.62491	18.7647
1110065P20Rik	25.3266	14.8105	12.3632	40.2054	112.807
Gm15596	0.76386	0.487569	0	1.24879	3.87873
4930431P19Rik	6.17715	5.08243	2.30067	8.37612	21.1227
Gm45286	0.698377	0.980203	0	1.24879	4.7705
Dennd2d	14.5178	17.2683	9.71386	21.734	47.8377
Gm5652	0.473213	0.77494	0	1.67522	4.5329
Gm2541	12.4967	13.6296	4.05932	21.3438	50.4893
2010320M18Rik	14.4344	4.82057	10.3107	20.5158	32.3228
Mir181a-1hg	8.76586	2.14541	3.88554	7.52897	14.4401
Gm48768	2.25772	0.451619	0	1.67522	5.17165
Zdhhc24	38.9711	22.0401	11.6566	36.3903	94.8649
Gm10036	7.82235	5.63969	6.06728	7.52325	16.8778
Jrkl	24.9387	15.5172	17.2149	23.0248	48.7742
Gm42940	1.55061	0.17164	0	1.67522	6.04387
Gm34220	9.08282	3.56551	3.88554	9.20991	23.3033
Gm7363	1.28137	0.601731	0.727246	1.67522	3.0317
Gm10602	16.5722	9.28097	12.1346	18.8405	40.125
Tpst1	52.922	24.5743	37.5517	59.7901	115.708
Cbfa2t3	17.4484	3.21165	5.82832	20.5158	49.8002
Gm37493	0.54177	1.22346	1.45449	1.67522	5.21638
Gm44597	6.36592	8.27993	9.71386	11.7266	25.5018
Gm7482	0.861308	0.801154	2.67002	4.17281	10.5768
Gm43056	0.0283723	0.0277653	3.88554	6.28018	19.6524
Nphs1	2.04241	1.42833	9.57204	15.0579	48.9378
Mir678	0.0889681	0.0860183	0.727246	1.67522	5.21638
Gm11824	3.49747	3.40792	5.27485	7.52897	17.7793
Ndufa11	237.794	172.883	297.239	347.036	690.865
D230049E03Rik	2.86342	1.38255	6.90202	9.20991	24.9428
E330011M16Rik	1.23003	0.285027	4.61279	5.85374	18.1455
Tbc1d16	7.8237	1.17779	9.71386	20.1027	41.1916
Gm10575	23.0609	4.15796	27.5567	38.9432	78.9756
1700016B15Rik	0.0889681	0.0582529	1.94277	4.59924	7.75747
Gm47572	1.27378	0.0594246	4.24344	9.20991	15.8029
Gm8137	2.13601	1.69377	3.82035	6.28018	10.1504
Ahdc1	4.63019	3.29179	17.4849	36.0135	62.6511
Nsa2-ps1	12.0322	7.76209	23.8665	33.0647	57.4347
Gm10420	15.6425	11.8659	24.0073	28.3987	47.775
Dpm3	45.4515	25.69	72.2103	90.5644	165.402
Gm13529	1.75151	2.11606	4.5476	6.28018	12.3001
BC001981	0.145713	0.344452	3.09311	4.60495	10.5613
Ly6a	2.51806	4.01701	42.5897	66.428	149.047
Gm7561	0.88583	0.718634	2.67002	4.17281	8.23831
Gm13331	1.07877	1.51782	6.12103	10.0265	20.4937
Gm15454	5.14417	4.41095	7.87968	12.1282	21.4302
A930015D03Rik	1.42975	1.70273	9.15004	18.001	39.7506
Gm42829	1.95919	0.804652	10.4308	19.2555	46.1437
Gm44986	1.95808	1.76926	4.78657	17.1291	33.0973
Gm17805	0.238791	0.287767	0.727246	2.92401	5.21638
Gng8	0.606076	0.750689	2.30067	13.8149	26.3041
Gm9409	0.351762	0.288939	0.727246	2.92401	4.5329
Gm37080	1.41415	1.55922	3.88554	14.2356	21.1536
Gm6475	0.594663	0.282323	2.67002	12.5546	18.8989
2310039H08Rik	15.0284	10.5989	18.2452	43.4624	64.3899
Psd3	3.82166	1.41147	9.71386	32.6554	57.6179
Rps11-ps4	0.356132	0.37301	0	1.67522	2.80388
Rdh5	3.73033	2.05079	0	38.7125	63.4421
Gm37588	0.315169	1.1147	0	13.8149	24.1446
Ccdc106	2.21394	1.76969	0	18.8405	33.6157
Gm9269	0.206049	0.115731	0	3.74637	6.95517
2810454H06Rik	1.29023	1.25669	0	23.0248	41.186
Rpl36a-ps2	19.7081	14.9696	16.9108	51.454	82.794
Gm42503	0.11323	0.056306	0	7.9554	16.4026
Gm42743	0.182047	0.0860183	0	4.60495	9.26844
Gm10657	0.956083	0.89938	0	15.4901	17.2985
Gm9634	0.266645	0.0860183	0	10.4587	12.528
Gm47155	0.591072	0.142721	0	28.0504	33.6157
Gm5050	0.0889681	0.0860183	0	1.24879	1.51097
Gm9973	0.424948	1.22151	0	14.2356	17.6898
Gm44249	1.49817	1.12175	0	6.7009	8.46614
Gm42798	2.02134	1.24771	0	10.8851	13.5987
Gm15066	0.11734	0.113784	0	1.24879	1.73879
Tigd5	4.45217	2.33591	1.94277	18.4275	24.5807
Fgf1	0.186157	0.0594246	1.94277	11.3058	11.6809
Atrip	39.6543	52.0888	220.377	620.294	798.091
Gm45124	0.0889681	0.0891369	3.88554	17.1653	21.6092
Rhpn2	0.174085	0.200181	5.82832	22.5087	27.2406
Gm38077	1.3873	1.20633	1.94277	7.9554	10.4328
Gm38352	0.351243	0.0856219	2.67002	21.7703	30.7588
Neurl1a	3.21648	0.851206	3.88554	21.7703	29.737
Klk1b9	27.6195	12.7741	43.1844	170.029	235.611
Gm5602	1.47816	0.227567	3.88554	17.586	22.4254
Gm7653	0.1176	0.635717	1.94277	11.3058	14.222
AC124742.1	13.6876	11.722	26.9037	170.423	212.727
