# Supplementary material for: Divergent macrophage responses to Influenza A virus and Streptococcus pneumoniae: co-infection drives bacterial dominance whereas superinfection favors viral priming
Source: Front Immunol. 2026 Mar 4;17:1729086. doi: 10.3389/fimmu.2026.1729086 (PMC12996220; doi:10.3389/fimmu.2026.1729086)
Supplement: Supplementary file 12 [file Table7.xlsx]

## Sheet: downregulated
mgi_symbol	log2FoldChange.x	log2FoldChange.y	pvalue.x	pvalue.y	dr
AA414768	-113569346641976	-494136719094992	951032785316023	5.67984e+09	-380567372453016
Aarsd1	-276302110600444	-593876245082406	681045399811352	1.46833e+08	-317574134481962
Aasdhppt	-118482890259568	-653998898737313	176233096363953	4.12733e+08	-535516008477745
Abcb10	-118829732461789	-577641599836397	349415924905179	508909955145613	-458811867374608
Abcb1b	-210572792647307	-270930527785827	763601327693241	262384043811164	-6035773513852
Abcb9	-239908952282426	-290038485021659	221112532636653	139075103410641	-50129532739233
Abcf3	-302188902735654	-695743165957049	392786770932658	9.23077e+09	-393554263221395
Abcg1	-252511395182199	-400054726163864	3.03534e+06	126.061	-147543330981665
Abi3	-10746301977121	-143021104232	267217204929884	137888628394863	-3555808446079
Acadsb	-149412043484986	-315027072099208	977694918975502	117515544079521	-165615028614222
Acin1	-10359183491503	-224578864272069	18775224989291	568809948551885	-120987029357039
Actg-ps1	-125053903819671	-22740640464027	924010719176426	6.95374e+09	-102352500820599
Actr1b	-175709142778169	-585021961696575	876658270112345	1.34936e+06	-409312818918406
Actr3-ps	-107553272091317	-273846501369601	611136288624595	142.999	-166293229278284
Adck1	-383942006551256	-61139368876177	134938858299203	320494080537451	-227451682210514
Adcy3	-475900818499016	-526030390067915	16510898534118	504809527117755	-501295715688991
Adprm	-150697803535181	-560212021262786	31167923427375	195120553985869	-409514217727605
Aebp2	-10281956624981	-129176694006805	109572881722097	407130772449801	-26357127756995
Aen	-231427196934793	-598109518967554	129994155749821	96014902214322	-366682322032761
Agfg1	-125443996649888	-340576108855325	370131938325428	19030575635382	-215132112205437
Ahcyl2	-117633512486176	-188024150118124	650311070936637	331975577201448	-70390637631948
Ahrr	-391821268736051	-441950835574619	127989226800106	498814189523011	-50129566838568
Ahsa1	-151919845020945	-210088626285395	684459326697828	179602389478106	-5816878126445
Akap10	-347150709191758	-724775830352488	91091729866511	5.65369e+07	-37762512116073
Akap11	-558959186495399	-60908876957986	3.54398e+09	6.59879e+07	-50129583084461
Aldh16a1	-606122677067671	-656252234424838	332696457703752	102248118219388	-501295573571671
Alg11	-515164658681419	-565294224943936	111739898172373	348479094354699	-501295662625171
Alg12	-134324115644123	-508025739722145	303035660186173	190263458612221	-373701624078022
Alg3	-119061164880019	-67011964031087	206006323931535	4.81444e+08	-551058475430851
Alpk1	-31603753524544	-46542650729323	487303890306504	440889225561307	-14938897204779
Amd-ps4	-115213412083465	-165342993237601	406500507459838	23356260583141	-50129581154136
Amz1	-287406538596897	-359401933852054	7.74451e+09	1.37819e+08	-71995395255157
Anapc4	-37404073278217	-723599198827643	52949170763921	1.08644e+09	-349558466045473
Angel2	-284805600042111	-693608925119509	404203164767137	5.96202e+08	-408803325077398
Ank	-450158618539388	-718295685334125	258051218230189	2.15892e+09	-268137066794737
Ankmy2	-113537649679956	-293641338493663	384140549255532	389114350495166	-180103688813707
Ankrd11	-100952430150671	-335244461850946	116247906809041	4.19185e+08	-234292031700275
Ankrd39	-147696154905645	-498025665528074	146808730015135	390101227685408	-350329510622429
Ankrd50	-416770367990894	-466899950007159	231473814338567	642502799318117	-50129582016265
Ano6	-757454037879859	-807583599369182	3.83311e+08	8.39272e+07	-50129561489323
Aopep	-111012275593321	-144389959954915	595728739744763	136798493853424	-33377684361594
Ap1ar	-347669327370619	-600283214394868	516280576923215	12823305017192	-252613887024249
Ap1g1	-217228823533306	-81136523582018	548759269741507	4.176e+07	-594136412286874
Ap2m1-ps	-202881868519397	-263636450042807	129821402846503	123238569867036	-6075458152341
Ap3m1	-132514339460802	-163689158199867	191646296023925	34704473600979	-31174818739065
Ap3s2	-130777804568203	-680599517145109	351595169042942	150886044979908	-549821712576906
Ap5b1	-114793926441275	-608579766574812	309784549535172	110440564410808	-493785840133537
Ap5m1	-218309453530103	-299076215314496	145000454727287	482827900512649	-80766761784393
Apc	-171223245384215	-217586809386629	641977620003755	179573215046936	-46363564002414
Apex1	-131947788492237	-209582486778185	11288483760861	122796373732489	-77634698285948
Aph1a	-150698531622281	-282658547285486	313622481807633	606298546203576	-131960015663205
Aph1c	-198095489058389	-227913568479372	109641270327988	5.99003e+08	-29818079420983
Aplf	-501758451431537	-551888027820181	526530846935643	137150306006691	-50129576388644
Aptx	-101415732755391	-601416715451418	306215704729133	4.89075e+09	-500000982696027
Arcn1	-138924094470563	-242430182558434	6.31688e+09	3559.58	-103506088087871
Arhgap12	-234753657301999	-656185814103115	161517308598255	869467626897346	-421432156801116
Arhgap18	-188705724482051	-522022062027491	105088888372644	51559352078284	-33331633754544
Arhgap19	-177444650393028	-772195338230358	338706115049608	383045659830599	-59475068783733
Arhgef12	-158895130547664	-409951517863025	112017674774864	2.14827e+09	-251056387315361
Arhgef4	-171540399115489	-241471652881654	183114958898877	824687945975862	-69931253766165
Arl10	-152644858901572	-570535042645989	261862953910577	849993863505497	-417890183744417
Arl16	-460145430963072	-51027501922269	302115083212433	6.14577e+09	-50129588259618
Arl5a	-133472079735194	-154701439599171	2.73377e+08	172093	-21229359863977
Arl6ip6	-120857667622575	-45013858966242	406750505704644	926277083033447	-329280922039845
Arl8b	-127013179764652	-197235136912865	2.18963e+09	5882.31	-70221957148213
Arpc1a	-113795315195671	-184895311283023	438465800897345	208121577903191	-71099996087352
Asb8	-134061479015104	-16367779673027	190712328065907	106642492800259	-29616317715166
Ash2l	-145370516916345	-521679565547265	325111581696734	339627168912095	-37630904863092
Atg13	-682115365794639	-732244957291038	2.31414e+06	200646	-501295914963991
Atp11a	-566119112724155	-6162486856529	151115108013668	3.71115e+09	-50129572928745
Atp13a1	-254290676729914	-727485279073853	209568677188338	2.50155e+08	-473194602343939
Atp1a1	-208754109155702	-294725032899952	153814701291363	651098769682163	-8597092374425
Atp2a2	-249346334947999	-289475711828994	2.84972e+06	7878.93	-40129376880995
Atp5b	-100600967013366	-143497954907531	488411275822275	5.67535e+09	-42896987894165
Atp6v0d2	-249107640238078	-280413828926539	13.5051	0.00547297	-31306188688461
Atp6v1a	-155983180675293	-208788330453337	1.98852e-16	5.88256e-39	-52805149778044
Atrn	-101246582440641	-144230180637821	479435276836392	310643553854446	-4298359819718
Atrx	-219620371917645	-396633530784033	566608404150396	2.39882e+06	-177013158866388
Atxn2l	-101312260825592	-24260977269245	301503316622562	154331634464176	-141297511866858
AW549877	-13419627075392	-166915504247228	350245961378493	241823160198291	-32719233493308
B3gat3	-116799324238177	-190227328017797	545783055021063	325336043693666	-7342800377962
B3gnt2	-145563043424042	-256695397125219	548369822397656	804431527015161	-111132353701177
B4galt3	-505385074847444	-55551466194488	9.08268e+09	1.69191e+09	-50129587097436
B4gat1	-157889790310321	-436147692295172	267899374604821	791873628068854	-278257901984851
Bach1	-24549131131662	-666812607849746	142371800645591	702323871023746	-421321296533126
Bag2	-240364266944762	-386682842066493	530473153362888	251611470441438	-146318575121731
Bag3	-295263001361626	-646544571297502	4.13933e+06	385454	-351281569935876
Baz1b	-130396161999504	-238440417953944	311658887570117	153586844933796	-10804425595444
BC003965	-341588828346386	-379591211716668	9.46031e+08	1.17718e+08	-38002383370282
Bcas3	-134044202488027	-309960956273035	392113226072346	59543491773229	-175916753785008
Bcl2l1	-211404329621358	-528722206762922	468842942278639	1.10761e+09	-317317877141564
Bcl2l11	-40395292660414	-800437055809404	445744083384132	1.91479e+06	-396484129205264
Bcl7b	-110258393444536	-158707532979174	952543303678855	200765455149457	-48449139534638
Bdp1	-166450742096022	-186545383147273	388887038417545	778914324410093	-20094641051251
Bet1l	-135290402531111	-173549033714245	62467745956286	155298607986403	-38258631183134
Bicd2	-669864337486912	-719993909323904	8.9527e+08	1.81157e+08	-50129571836992
Blvra	-199178853688751	-226563230019995	27938653594242	1201869749971	-27384376331244
Bmyc	-339900904022616	-594630643801328	118523983552518	130226793523082	-254729739778712
Bop1	-652340375107335	-702469962443076	4.02107e+07	48313.4	-501295873357409
Brcc3	-172850379292556	-691417412255259	423065893124172	783199	-518567032962703
Brf1	-143756304351001	-601684729161969	2406116011648	218652133235336	-457928424810968
Btbd10	-195322730506706	-221549835941074	178187891126477	120888791414866	-26227105434368
Btbd7	-148425155586005	-599261922241955	298838051405361	767774766962117	-45083676665595
Bud23	-12301425462408	-344672286008733	153740867320257	367163177368779	-221658031384653
Bzw1	-124975115442306	-156581807363833	171362356690017	7.37951e+09	-31606691921527
Bzw2	-242085456379744	-559563221399483	261510414274202	5.16903e+08	-317477765019739
C1galt1c1	-715835316444212	-765964901332659	6.4954e+06	733457	-50129584888447
C2cd2l	-644090865044254	-69422042965529	5.75079e+09	1.45162e+09	-50129564611036
C77080	-694467131014697	-744596696574524	1.24256e+09	2.79377e+08	-50129565559827
Cables2	-138249141855297	-264447514403024	235387043482218	388774491990949	-126198372547727
Cacul1	-15193645580756	-771046616486837	474880177300237	2.14964e+06	-619110160679277
Calr	-10203635820784	-142060643713684	1.40743e+06	1.55225	-40024285505844
Camk2g	-540989185846079	-591118761464113	2063196858022	5.01266e+09	-50129575618034
Capn15	-401213260522245	-683289690181093	144551471304567	190658094399355	-282076429658848
Capn5	-254674216833692	-500443459479921	117005450627111	501802735057294	-245769242646229
Carm1	-399215377509777	-632961835542667	328682280705111	1.82878e+08	-23374645803289
Casd1	-388780986930924	-616681752427098	18300060172311	9.5521e+07	-227900765496174
Cask	-101864244709519	-560230105109643	537509629322765	439949426669584	-458365860400124
Cbll1	-608902650570595	-659032219413239	8.33109e+09	2.05708e+09	-50129568842644
Cbwd1	-152696147611731	-471270994531172	778527571988369	200200580804316	-318574846919441
Cc2d1b	-620788184934773	-67091777697754	3.02988e+07	3.10955e+06	-50129592042767
Ccdc127	-715295582160445	-765425161700971	3.4088e+07	4.85093e+06	-501295795405261
Ccdc166	-152806211178706	-21707091729643	266884909842498	133590865901475	-64264706117724
Ccdc174	-128260227731803	-373470937905006	197302051253691	223876108953208	-245210710173203
Ccdc61	-144124097743226	-205691405234689	333621171097457	169309615633755	-61567307491463
Ccdc88b	-116473323203408	-226324518113109	387826855129124	109228638978106	-109851194909701
Ccndbp1	-189237263435704	-733265017344409	201222204994094	1.22383e+07	-544027753908705
Ccpg1	-356090441496049	-393425051204447	426572922238883	7.99036e+08	-37334609708398
Ccpg1os	-100726193896874	-231416766660225	485825580198676	148338703637261	-130690572763351
Ccr1	-265715659933991	-408177367209425	369341	0.0109613	-142461707275434
Ccr5	-237087830299046	-28079664770957	2.78122e+09	5.9166e+07	-43708817410524
Ccs	-610299868687356	-660429458112539	1.14442e+08	1.40468e+07	-50129589425183
Cct8	-110448743047429	-313443799986388	193274307695811	288879040889725	-202995056938959
Cd151	-31889368615825	-727795920553685	366261121961844	7.49775e+09	-408902234395435
Cd180	-244026331013622	-780130019880233	330946314341989	215708	-536103688866611
Cd200r4	-325461064904632	-396873794120057	111879172912157	19981096825662	-71412729215425
Cd300c2	-170118566568312	-271381903034118	3.58097e+08	23.9799	-101263336465806
Cd300lb	-100265095204338	-105278054428297	0.0107617	0.000301622	-501295922395901
Cd300lf	-10968050064635	-203347806895005	253358077456698	350022325617812	-93667306248655
Cd81	-120099763986333	-14793107141388	4.79377e+09	3.38491e+07	-27831307427547
Cdc123	-318023747896935	-776639172444288	1.79296e+08	322300	-458615424547353
Cdc45	-143152690393727	-478177300431268	239996735108152	183493898516128	-335024610037541
Cdca8	-541332993942568	-591462548976015	161176659992395	569328902312431	-501295550334469
Cdipt	-27274525172746	-500752587771555	703114050376467	5.54693e+08	-228007336044095
Cdk1	-641737469834287	-691867039327333	3.05089e+08	6.94566e+08	-50129569493046
Cdk10	-132166109563395	-528175377778704	191980730062612	401776180050116	-396009268215309
Cdk14	-15971824737257	-300694181082998	250151339790988	36742076459975	-140975933710428
Cdk17	-158636117911506	-289441168155419	119395778060222	3.98949e+09	-130805050243913
Cdk4	-100356247806389	-22615990562255	23417738693238	5.51188e+07	-125803657816161
Cdk5rap3	-606406273696044	-65653585662987	7.48523e+08	1.23648e+08	-50129582933826
Cdt1	-313623410140494	-596373334876048	117565350074188	3.6862e+08	-282749924735554
Cdyl2	-405700770010866	-455830322467037	201975915119284	90634621352769	-501295524561709
Cebpa	-167695911870259	-277320766515186	152356599869854	188024709210659	-109624854644927
Cebpz	-624937924807348	-6750674804239	256536657091074	7.85167e+09	-50129555616552
Cep83	-546698982935018	-596828563940834	7.62888e+09	1.57098e+09	-50129581005816
Cgnl1	-624212419286161	-674342007654844	9.07489e+07	1.12625e+07	-50129588368683
Chchd4	-223725124904175	-72305746484861	150247462845675	4.67804e+07	-499332339944435
Chm	-102366171689072	-407935031615563	498282484165226	198676616829713	-305568859926491
Chmp1b	-189542500682354	-347924245391445	125927724230476	13795.3	-158381744709091
Cic	-414730597922422	-757768207594212	111416677278537	1.72744e+08	-34303760967179
Ckap2l	-392905430092617	-443034969227065	37915526149841	19252411403178	-50129539134448
Clasp2	-402153069029468	-62112634097163	145638621140694	7.88903e+07	-218973271942162
Clcc1	-32454814252078	-735325211191305	227106340279519	2.84469e+08	-410777068670525
Clcn7	-183314072772133	-239436718572747	447304737182005	4.30319e+08	-56122645800614
Clec4a2	-35078487452633	-100244552994986	30405.6	0.4668	-65166065542353
Clec4a3	-21059718541944	-916279783566375	110405936654638	12543.6	-705682598146935
Clip1	-154544124776145	-371825936561966	784805814457516	131925256510965	-217281811785821
Clip2	-325832396243652	-375961980026821	152557231294001	511768225888477	-50129583783169
Clock	-233466975444203	-669625892931442	470092993105347	2.257e+09	-436158917487239
Clptm1	-169556138618185	-204906982022206	8.1267e+08	1.39356e+08	-35350843404021
Clstn1	-411206862068176	-461336433800354	648516898866969	225779711666153	-50129571732178
Cmklr1	-119077687507274	-435594236500225	40026020979403	915918264684725	-316516548992951
Cnot1	-123629736314453	-146601560778868	290703235483988	206025842997143	-22971824464415
Cntrl	-538348369186137	-588477948391795	131280011936414	2.91343e+09	-50129579205658
Cog1	-167168718612676	-283429646416922	120717823839794	108195908176459	-116260927804246
Colec12	-18701347544132	-514807122086368	165103357439928	250907648084476	-327793646645048
Colgalt1	-307359277866467	-554123389797624	1893.53	2.32786e-09	-246764111931157
Copb1	-128811505596257	-594941058850294	393808000632563	508628432680608	-466129553254037
Copb2	-146726358912437	-218864006915693	214649192772652	642389335810503	-72137648003256
Coq8a	-368885651370707	-419015231051276	85126367612583	280283032212776	-50129579680569
Coro2a	-146894331259765	-18079231770201	430815099280594	367491535573021	-33897986442245
Cox15	-145761520796958	-305283191644809	242233402899885	180026803549772	-159521670847851
Cpsf4	-508234997861718	-558364586120504	6.55634e+09	1.15682e+09	-50129588258786
Cpt1a	-237744216370331	-500047791777635	162437629592234	548614368147899	-262303575407304
Cpt2	-564135771960041	-614265328136312	924829775843019	31000130927261	-50129556176271
Cr1l	-149137527045284	-174680222932181	7.04518e+07	6.70239e+06	-25542695886897
Crebrf	-186583848356157	-652624763339878	190625420719319	257449946416806	-466040914983721
Crebzf	-180821666160489	-210157915727685	106651820618561	555528545822407	-29336249567196
Crk	-147384341002237	-185463728962205	845606932412358	289236134399274	-38079387959968
Cry2	-284047647358481	-334177199353128	105189590601257	566325479110403	-50129551994647
Csf1r	-298647982490197	-364736798419999	0.112361	1.66541e-09	-66088815929802
Csnk1d	-147538765615633	-213717260467936	125879993490959	265610864478597	-66178494852303
Csnk2a1	-182260097455452	-476085540190525	5.60352e+08	52269.8	-293825442735073
Csnk2a3	-118169823552882	-348286637682848	445524283489102	993190805900207	-230116814129966
Ctc1	-485304189608582	-535433745142384	455834948424493	174979570089637	-50129555533802
Ctnnd1	-200567074084092	-778017374018876	149540071020934	1.42519e+09	-577450299934784
Cttn	-276587047903054	-648288012036819	103663295285354	939091319361516	-371700964133765
Ctu2	-156498645041295	-344316117617716	196622074048175	734953282169438	-187817472576421
Cul4a	-23021353226974	-420018353562002	935236544262901	377128275037204	-189804821292262
Cutc	-478003774794752	-528133329574389	544050556277185	213170576929781	-50129554779637
Cxxc1	-157757045260083	-37910804242231	306429113323709	234625915737273	-221350997162227
Cyb5d2	-165343631611321	-329262175351754	323539189282057	281129437247742	-163918543740433
Cyfip1	-168507202910542	-214259642234514	221796136200158	354208506057392	-45752439323972
Cyp4f16	-602387721103152	-652517294974009	4.77072e+09	1.05785e+09	-50129573870857
Cyp4f39	-309118334680715	-359247883728899	834984245716394	442820262691537	-50129549048184
Dab2	-131942652999255	-23436647088641	257596126286176	452938112302681	-102423817887155
Dapp1	-230338073825433	-594089724899589	134609792771337	108581870261238	-363751651074156
Dars	-102885758809875	-200669743643552	157587214786196	654323127311667	-97783984833677
Dcun1d2	-601014751704922	-651144316802464	164623400631062	4.46154e+08	-50129565097542
Ddx19b	-118307188336815	-530563116849741	409699253308465	266343639537998	-412255928512926
Ddx20	-498104100555071	-548233683534544	232921075132984	5.1057e+09	-50129582979473
Ddx49	-277050446337124	-649243008054395	606128967391861	250058879578644	-372192561717271
Ddx55	-12870492765417	-522623101488516	422765077943458	581329746088765	-393918173834346
Decr1	-258009678375319	-648017909157804	278602503719018	2.8758e+09	-390008230782485
Dedd2	-100553381077007	-536363381687659	70282846243572	9.18044e+08	-435810000610652
Degs1	-403774710003443	-448273879744827	175056	1829.73	-44499169741384
Degs2	-33823583244151	-762222497328387	548984993288841	192828834929607	-423986664886877
Dennd4c	-342199557906834	-723341306986033	288663578942897	2.08038e+08	-381141749079199
Dexi	-287148295776696	-563644584231862	140878697296661	4.87356e+08	-276496288455166
Dgcr6	-543793573830535	-593923118826259	295356312934729	116811960696894	-50129544995724
Dgcr8	-272497477429334	-42709410469375	397502658200984	446502958114579	-154596627264416
Dhcr7	-290953201266363	-56008017079461	132251286009264	1.49418e+08	-269126969528247
Dhrs7b	-243319672523327	-414101030406495	108116824638071	101744979884175	-170781357883168
Dhrs9	-331692716747908	-810305012270127	313287683454882	1.68566e+09	-478612295522219
Dhx30	-114887810297613	-23845734021553	380812446815701	763686245749135	-123569529917917
Dhx8	-570744608873129	-620874186747638	6.30319e+09	1.34537e+09	-50129577874509
Dip2b	-391851494196538	-710265895646063	135060778975865	2.38123e+07	-318414401449525
Dleu2	-115113469175342	-167530545373256	336351531238927	1.94116e+07	-52417076197914
Dmxl2	-200789556665447	-510586575918726	103241071221216	403604768294167	-309797019253279
Dnajb14	-288773186040802	-422286800004772	101137449855654	1.06306e+07	-13351361396397
Dnajc30	-355801523157527	-672038945325886	4.60776e+08	2.75086e+06	-316237422168359
Dnase1l1	-166038752721073	-253992940027776	305663924975039	5.40284e+06	-87954187306703
Dnttip2	-166104510585797	-276834423494701	146946097971271	171120606584178	-110729912908904
Dot1l	-391841553692433	-718944459504375	1.86099e+09	4.03059e+06	-327102905811942
Dpm2	-12676928826123	-158919356694592	281049164905684	174014920604843	-32150068433362
Drg2	-136220429866067	-687611659946814	222677747413285	1.40454e+09	-551391230080747
Dsn1	-336807094723448	-386936655036971	418579364863448	193974243737664	-50129560313523
Dstyk	-111028704389771	-643270211352628	46246954476085	606853904070991	-532241506962857
Dusp16	-297503251239769	-347632822767936	49483408443982	217098462020179	-50129571528167
Dusp28	-144999436532051	-412453422911004	329744159755802	143849820716421	-267453986378953
Dusp3	-326425528361551	-348179532113247	124084	4171.02	-21754003751696
Dvl2	-550759043247403	-600888594705177	172585011838022	628549374942507	-501295514577739
Dynlt3	-107751049685653	-175029640930666	832846549564488	489698051897265	-67278591245013
Dyrk1a	-177984961938104	-62458265441871	48816264920571	8.18701e+08	-446597692480606
Ecd	-570940565606178	-719958385525055	240266875542428	5.6795e+08	-149017819918877
Ecsit	-223148095804771	-354010962505578	499577994531763	907447246825331	-130862866700807
Eef1akmt1	-125180570260619	-712504335151517	377667341159482	8.71508e+08	-587323764890898
Eef1akmt4	-581328877509986	-631458457063837	3.40946e+09	6.74417e+08	-50129579553851
Eefsec	-195775564102379	-323140892460184	221504240000127	354285989672429	-127365328357805
Ehmt1	-355185025580063	-631608142198569	6.99718e+09	2.76107e+07	-276423116618506
Eif1a	-173250641309287	-202601183941464	283202700155141	1.65197e+09	-29350542632177
Eif3s6-ps1	-181502174123655	-231631759865756	168194478285567	786403682150996	-50129585742101
Eif3s6-ps2	-22188383316457	-272013420447181	859516333767053	352824517018174	-50129587282611
Eif4enif1	-549624905174506	-599754473673816	398279387305415	111451588674985	-501295684993099
Elf1	-174742232384493	-369823651616954	235413613886427	148396583985711	-195081419232461
Elovl5	-368143884528443	-835074009060461	187836770748532	1.8531e+07	-466930124532018
Elovl7	-148531764335914	-312018079245826	376334967894928	780637225033208	-163486314909912
Elp4	-357449669152909	-407579229173345	311367909992362	139873860998761	-50129560020436
Emilin1	-274328395996589	-690488147274344	740867440312863	190228465173437	-416159751277755
Eml2	-174683935918093	-398393616112362	844714202470878	259956118089037	-223709680194269
Emp1	-189625334681162	-392274486628608	901442511641829	3.14474e+07	-202649151947446
Emp2	-204750727887299	-688560372506618	14390442060092	103265529589509	-483809644619319
Entpd1	-253351733482578	-481818211746012	24600167942483	6.78399e+09	-228466478263434
Entpd4b	-203606874700951	-6329211059066	138426780102145	248360685016861	-429314231205649
Eps15	-122518009068946	-308092746722015	447999046358035	607677302484178	-185574737653069
Eps8	-219426757782294	-563344003958897	581206553746224	5.39502e+09	-343917246176603
Erap1	-130889829171792	-557834615135162	316011543865393	1.14372e+08	-42694478596337
Ercc5	-282930556797795	-429806142875026	298671574935927	132594205931186	-146875586077231
Erg28	-158125504645512	-736154233765795	316500893060602	149335013045658	-578028729120283
Erh	-106173238594124	-169246892096033	160748168589566	6.7021e+07	-63073653501909
Erlec1	-143298740804192	-18387357528008	12500656348593	466413928076327	-40574834475888
Ermard	-240995298552513	-668933505084289	317698324143315	1.34899e+09	-427938206531776
Ern1	-545791666616211	-59592125813361	7.80951e+08	1.05587e+08	-50129591517399
Ero1lb	-170422861856697	-403613863833872	637946327414575	7.23333e+09	-233191001977175
Errfi1	-419817379463077	-469946965341944	135708366750033	335576064887469	-50129585878867
Esco1	-129917174299429	-694988810305522	392085745569168	235270456344856	-565071636006093
Ess2	-51267211494355	-562801706210076	2.85649e+09	4.35263e+08	-50129591266526
Etv5	-600888335872629	-651017901825691	149056087311264	3.97307e+09	-501295659530619
Evi2a	-231862821896835	-31009753809386	193782604253313	7.12302e+07	-78234716197025
Evi5	-198845396792965	-713839638488918	182666367022509	120212458957492	-514994241695953
Exo5	-141514222444219	-560597208686983	303109924003435	112997801783994	-419082986242764
Exoc1	-104306609703581	-152635647262938	334418324792938	155720240143144	-48329037559357
Exosc5	-274533418228647	-418469151316906	260269335465558	192422668018365	-143935733088259
Eya3	-301586489968403	-649136337369016	323683395502161	131385155111524	-347549847400613
Fabp4	-180173787815769	-205562530687572	1.96451e+06	9603.65	-25388742871803
Fabp5l2	-197166956309037	-245830951778336	108977416835062	521516700512967	-48663995469299
Fabp7	-583041602886871	-633171175136262	104836413771145	2.52402e+09	-501295722493911
Fads2	-427488041693172	-477617597347416	12404737347527	521202632699365	-50129555654244
Fam117b	-1655286023353	-425309760150536	155562872535229	172441588721763	-259781157815236
Fam118b	-232940579922977	-688844280435501	114876504266688	157254257688773	-455903700512524
Fam129b	-211161006763605	-25879850809245	193413	13.4589	-47637501328845
Fam168b	-170537179603972	-514867778036667	128992968983154	5.10993e+09	-344330598432695
Fam172a	-198749734154573	-708707653057139	401333760303238	1.42253e+08	-509957918902566
Fam193a	-188107555678068	-592290958264744	271387410981307	1.01503e+09	-404183402586676
Fam214b	-340379859782238	-764538584881702	313301601222504	633761	-424158725099464
Fam220a	-163610962733748	-407409372741014	330159638361403	395036938200211	-243798410007266
Fam222b	-578726140002041	-628855702395906	380090810671696	112765037900791	-50129562393865
Fam234b	-137066175295912	-414409638808754	443511928230223	344254450816802	-277343463512842
Fam32a	-174811917690151	-252799232277761	15536865534424	5.50568e+08	-7798731458761
Fam3a	-617024553015039	-667154117113903	123838235236045	3.32115e+08	-50129564098864
Fam76a	-110362042865647	-419458923440684	25813570030332	25968437196345	-309096880575037
Fastkd3	-48739848032529	-537528047722574	186058518553878	599891472415933	-50129567397284
Fbxo11	-129424505359608	-236523366637016	269793667360319	474617427711694	-107098861277408
Fbxo33	-170948120429787	-696824139900594	283301855492434	331182539548065	-525876019470807
Fbxo8	-143099126154025	-698133528470725	5898174387424	2.70875e+07	-5550344023167
Fbxo9	-627904465952734	-678034056288184	4.09947e+07	4.53621e+06	-501295903354499
Fbxw2	-175339908325683	-229073598161097	161057337887705	663937793671591	-53733689835414
Fbxw7	-164025972071821	-208667961591248	495224374295206	119264360272613	-44641989519427
Fem1a	-153217615520679	-610877390084884	103071584322254	1.91801e+08	-457659774564205
Fignl1	-20146994885359	-481763523010235	214276789217473	790980785674152	-280293574156645
Fkbpl	-465328155631576	-515457745417616	195406532695171	3.68868e+09	-5012958978604
Fli1	-223849415883762	-260041288296938	755841840867997	372940779872152	-36191872413176
Flot2	-75880043309818	-808929999130672	1.64405e+06	3.22985e+07	-501295660324921
Flrt2	-179969639326016	-439212422362487	250365045718298	135874464660085	-259242783036471
Flvcr1	-358444541444367	-696073710775481	296936	50646.4	-337629169331114
Fmc1	-190458718436123	-51237936164954	169377489959913	19388980823348	-321920643213417
Fmnl1	-526625860071357	-576755415079016	215870658950926	780905634626105	-50129555007659
Fopnl	-115296492600665	-147551848657282	254823106370202	142284361333647	-32255356056617
Fra10ac1	-351176817944819	-578035097285359	148133574748428	295963929830467	-22685827934054
Fus	-118601145546339	-216317440819799	259502373869393	409621236295155	-9771629527346
Fut11	-100932265229667	-183535917362913	434702789555532	157279852732317	-82603652133246
Fzd7	-112531377732324	-221399709715591	322250887957604	236758043669709	-108868331983267
Fzr1	-144292862589909	-617084644207399	266909246116851	261984153999023	-47279178161749
Gab1	-47305255486219	-523182120450891	291578422827205	995135617466915	-50129565588701
Gab3	-159784021394294	-219349416024473	187609219842905	745501785557566	-59565394630179
Gabarapl1	-163786391207706	-198372618018995	631628912721061	3.0407e+09	-34586226811289
Galk2	-416875853512921	-801025520278467	147113230515748	7.6633e+06	-384149666765546
Ganab	-296545508162491	-843636230650213	285305104196089	1.56841e+08	-547090722487722
Gapvd1	-111953828975886	-205827379630534	356115696840462	909097195385986	-93873550654648
Gatm	-327495921046672	-73941016492887	160238260080406	1.46597e+09	-411914243882198
Gdap2	-124592938790357	-347936016772568	288650166551028	814138936338012	-223343077982211
Gfm2	-103251258806302	-190953664965051	384232463873967	108816334445226	-87702406158749
Gga3	-293260732750295	-60953021164961	430801982976039	334440391033299	-316269478899315
Ggta1	-167830529638521	-527959547131249	940515248415078	1.20704e+09	-360129017492728
Gla	-169584815883464	-271624737866533	228756129763741	1.47071e+08	-102039921983069
Glce	-473352762236097	-523482347269198	346116011672103	7.58906e+08	-50129585033101
Glmp	-146867952754823	-190873965749792	4.84368e+07	4390.47	-44006012994969
Glt8d1	-319851591930967	-394318420751462	311337443693689	878685601454118	-74466828820495
Glul	-104470575865746	-154285676139304	210044516207952	631558301972334	-49815100273558
Gnai3	-122236775232317	-163107180641231	252404753879845	265232238528254	-40870405408914
Gnpnat1	-121477308157208	-196462798344736	430824538208836	20368054674974	-74985490187528
Gnptab	-229075105943298	-734965205084722	818163570192789	1.83699e+09	-505890099141424
Golga2	-120978531920462	-146266667659461	301565285850462	205904809686248	-25288135738999
Golph3	-133166287440255	-165499568707425	178212855019447	8.23834e+09	-3233328126717
Gorab	-419637110064423	-46976668634112	378526043362217	118935205716715	-50129576276697
Got2-ps1	-224631816770565	-442977396139834	393283661177726	551704465200254	-218345579369269
Gpbp1l1	-653710369904679	-70383995806366	2.90192e+07	3.33112e+06	-50129588158981
Gpcpd1	-204539397362646	-484992197061598	947592501298751	290811725228166	-280452799698952
Gpr107	-112423851261003	-562205688054486	443237355758195	128034093605465	-449781836793483
Gpr108	-118211520715157	-432715018332082	345371321708401	11872826473027	-314503497616925
Gpr137b	-13793505150943	-195511220043196	272792563993491	2.33602e+07	-57576168533766
Gpr157	-115092957358293	-521912060193681	380034095493746	172094383549617	-406819102835388
Gprc5b	-30534041772233	-355469982359589	567369939194082	265452081206248	-50129564637259
Gprc5c	-253259406120879	-531223768598327	187040534671142	9.71998e+09	-277964362477448
Gps1	-252470338822704	-500062627492874	412482245821139	258903095502222	-24759228867017
Grk5	-230292671634904	-409408319021379	108779479041534	942698175193218	-179115647386475
Gstz1	-36657354471187	-593217751234075	340030012626483	1.83372e+08	-226644206522205
Gucd1	-133992324038256	-214389428387526	487077393658217	242668694458548	-8039710434927
Gusb	-344057596951535	-421661771522506	1.83695e-05	7.84838e-15	-77604174570971
H13	-121732997788058	-154814709051802	190400743760209	947693052655352	-33081711263744
H2-Ke6	-187395779192174	-612812275211431	107549554055083	9.10897e+09	-425416496019257
Haus2	-53940797942025	-589537547736313	520321320084446	149102360459421	-50129568316063
Hcfc2	-111176796192078	-580709770529161	501116383876824	323186029656065	-469532974337083
Heatr3	-130312854490725	-472269696050372	195973390255004	715652047803146	-341956841559647
Herc1	-129236204206846	-179518645820954	383452231636268	22518078854182	-50282441614108
Hexb	-193208317997349	-23812533480848	7.97046e+09	1.03354e+08	-44917016811131
Hexdc	-179916114243694	-32894574094079	248319079973165	385907484276726	-149029626697096
Hipk1	-126943304427079	-195508440096116	166243611383655	331371446095213	-68565135669037
Hmbs	-151789215821726	-372357206227352	196960434853007	287515723689858	-220567990405626
Hmg20a	-120034281533142	-271344086037852	343602512728617	394702456345938	-15130980450471
Hmg20b	-10333372374391	-275759985965536	408280037163439	33552224310608	-172426262221626
Hmgb1-ps3	-25834811460731	-399125338914254	24747476894322	341951619773996	-140777224306944
Hmgb1-ps5	-261694795064831	-391176723374317	129475613698514	199382547636423	-129481928309486
Hnrnpm	-330497995767746	-364219761194439	1.45465e+08	6.85513e+06	-33721765426693
Hook2	-409259394256543	-459388969250784	527082400203295	173772752805567	-50129574994241
Hsd3b7	-834167986287601	-88429757377017	8422.92	585.899	-50129587482569
Hspd1	-239881036643593	-293389114438661	200606757190515	436616415232149	-53508077795068
Hsph1	-134312454166993	-173766650510684	110834549672911	375133210904044	-39454196343691
Hus1	-342892772064715	-393022323730782	508824942113144	25226750178267	-50129551666067
Huwe1	-160159524567296	-397446611567449	145562981684504	1.40374e+07	-237287087000153
Iars2	-283629570498121	-741496326235196	824972196804579	144751411134957	-457866755737075
Idh3a	-262600197554789	-77564000876937	379888531757563	3.87735e+07	-513039811214581
Idua	-679409001625741	-72953859254515	3.35059e+06	303869	-50129590919409
Ifnar1	-223452284467743	-391212093201273	9.47607e+09	96426.5	-16775980873353
Ift52	-26970447321348	-683795059186887	702753248830737	160288474951016	-414090585973407
Igbp1	-140268868444469	-316901985490909	314392886706909	305706945533606	-17663311704644
Il11ra2	-548456153402233	-598585739281555	2.82228e+09	4.87536e+08	-50129585879322
Il12rb2	-103471188384109	-252620190860778	511323893499064	115940383136946	-149149002476669
Il1rap	-418180035226495	-468309621407048	136314269686354	335497511817391	-501295861805531
Il4ra	-144357327925599	-711474406186653	995673712393712	1.80823e+06	-567117078261054
Il6st	-134614220993829	-366119302922604	421922279251812	33023200402059	-231505081928775
Il7r	-227379349612159	-275490213297157	53.7979	0.000144925	-48110863684998
Ilrun	-14090493401932	-198410672634763	597257968294206	788380875954286	-57505738615443
Imp4	-176794313157726	-348108407827352	304117866230123	5.37669e+09	-171314094669626
Inafm1	-275856534482784	-366061215427101	336954816722859	984247739452237	-90204680944317
Ing4	-348999903190496	-804677728744243	252764736568066	2.06046e+09	-455677825553747
Ing5	-179879198161724	-526423357952235	241052136202619	344252092692771	-346544159790511
Ino80	-149178210968168	-252095112241958	238855279011211	558782483014117	-10291690127379
Ints10	-279820493162126	-360442675429853	929740585346852	164698577665959	-80622182267727
Ints4	-556456469621043	-606586056391316	1.76099e+09	2.86894e+08	-501295867702731
Ints7	-112788033222914	-447792196179995	434589412831892	120455061866899	-335004162957081
Ip6k1	-699199812327169	-749329372814032	2.30173e+09	5.70795e+08	-50129560486863
Ipo11	-176326299882888	-368613965840501	19623255975989	138795335241153	-192287665957613
Isoc1	-125916878072232	-361455760662009	279267381264372	332523072821788	-235538882589777
Itfg1	-203171154602231	-232394315243384	7.91344e+08	4.45909e+08	-29223160641153
Itgb3	-109036752616916	-236248128035672	47429038999224	128379496283798	-127211375418756
Itgb5	-561285760739336	-101940009950468	63185832238023	1.9505e+07	-458114338765344
Itpa	-278529124703736	-643779380262233	752982976045757	472540536408657	-365250255558497
Itpripl2	-275194702185422	-415930814429104	1.2581e+07	15188.5	-140736112243682
Jmjd1c	-113672679673376	-24167705322795	293729003225463	275611622510213	-128004373554574
Josd1	-387883181532819	-666152502976435	619241584551492	4.64191e+09	-278269321443616
Kat2a	-175007993309181	-585911160128907	274070723395231	205006959711171	-410903166819726
Kat2b	-529835645579158	-579965237718814	1.20856e+09	1.66723e+08	-501295921396561
Kat5	-214105908485456	-647745989165629	324721119200217	8.69079e+08	-433640080680173
Kazn	-11747000368244	-267340572516415	48200632469974	116023245643548	-149870568833975
Kbtbd7	-148273423095778	-466275864142149	866425747679215	230866827789414	-318002441046371
Kcna3	-155680540867599	-205810125751568	242193730426336	122077924768645	-50129584883969
Kcnn4	-477583812876087	-545021248273939	354969	3223.57	-674374353978521
Kdm5a	-130741488308388	-19246584457237	192300865024699	54743509810703	-61724356263982
Kdm5c	-542495080807667	-59262464217655	948023707909755	305063525690852	-501295613688829
Khsrp	-375232379936806	-698855261124809	437472289409241	1.24354e+09	-323622881188003
Kidins220	-511278881813452	-723705450800602	433724297551432	5.17625e+07	-21242656898715
Kif23	-139599882089881	-458025994518963	164736446339356	754159160214204	-318426112429082
Klc1	-135014320181814	-717478285931061	151888164315388	1.1273e+08	-582463965749247
Klf10	-190298359720777	-301813658529959	184610823942261	369246248820804	-111515298809182
Klhl18	-181972237738212	-460187156614151	255566230122164	102773504080671	-278214918875939
Klhl21	-187915094158533	-358612035711389	108950206156276	24068165551851	-170696941552856
Klhl28	-235922369648355	-633194031600187	271019653983451	1.84448e+09	-397271661951832
Klra3	-49103939557607	-541168976757375	372215612564671	8.76801e+09	-50129581181305
Kmt5c	-33928889360068	-655508314353296	198412821723675	120652899440347	-316219420752616
Knop1	-147387121637531	-336706320359527	461737705757489	2.75869e+09	-189319198721996
Kpna6	-145731915599735	-233401743922259	348312797577197	135736466228914	-87669828322524
Kras	-134655047935715	-5295127028422	284949537751229	843891026124916	-394857654906485
Krcc1	-150285095044068	-310504611138591	328940582274891	2.4443e+09	-160219516094523
Large1	-534970404652325	-684687747335147	11581620767584	4.45428e+09	-149717342682822
Larp1b	-40761184024553	-45774142554811	200395208069231	521191581941693	-5012958530258
Lat2	-327258651876692	-387862882399943	6.88295e-12	5.92061e-21	-60604230523251
Lbr	-371191285254561	-5946777213891	620718237375884	3.83621e+08	-223486436134539
Ldah	-229596615321482	-326431377332189	986594557478224	200239840949447	-96834762010707
Lfng	-112759925228549	-531383389477121	480249201636162	522273969083147	-418623464248572
Lilra6	-627834680012876	-677964270838711	3.46448e+07	373042	-50129590825835
Lima1	-297266484079404	-569204176576431	7.77503e+08	3.84398e+07	-271937692497027
Limd1	-106464931125726	-797820981045018	414035957618238	4.66427e+08	-691356049919292
Lman2l	-246947990479925	-39376840078679	81578470906776	803000879805204	-146820410306865
Lmf1	-121448661482616	-629742927609547	364960785604187	28385962663028	-508294266126931
Lmln	-246573798686461	-395788599065235	118933422778775	141252291769276	-149214800378774
Lonp2	-185858703883912	-303654620076304	21817326710071	465257545892507	-117795916192392
Lpin1	-226534414252457	-349080796815349	817464661525442	104339957961143	-122546382562892
Lrrc14	-576320846966483	-626450410408991	361092826493663	105637766842933	-501295634425079
Lrrc20	-133359375572767	-589137661033598	247286150765381	181326524770444	-455778285460831
Lrrc27	-496251364493475	-724325928812543	1.87262e+08	905149	-228074564319068
Lrrc57	-304238764288583	-645482822244359	153389518758559	3.898e+08	-341244057955776
Lrrc8d	-125250623499525	-462330450572528	7.74211e+09	26.651	-337079827073003
Ly9	-197845120840973	-250374651112919	67059407786848	572556771366544	-52529530271946
Macf1	-168326345025494	-189688771759378	232530132946501	177182562665292	-21362426733884
Maco1	-177426670786118	-634129979260741	265451221637259	942925196705275	-456703308474623
Mag	-2343915043731	-599036044059306	131766621342132	10764231620183	-364644539686206
Magee1	-348029445270947	-494087695883789	41315434281952	7.8786e+09	-146058250612842
Maml2	-137392196404337	-302480987145983	482657135939083	132163663426541	-165088790741646
Man1a	-313505124106446	-60687152278725	270818409901674	236619657904369	-293366398680804
Man1a2	-276738727522439	-663107928555504	5.16115e+08	1.29662e+07	-386369201033065
Map1s	-171659399667265	-198764757329433	156014136313507	970955200281665	-27105357662168
Map2k3	-133118133897356	-412233267374542	197798697046032	203542248312002	-279115133477186
Map4k3	-219241649205338	-337286353491357	424828570499153	267980195770767	-118044704286019
Mapk14	-180414087516638	-336340232759491	234089350489756	163651	-155926145242853
Mapk7	-101931052164594	-666868136678496	372842468085278	6.642e+06	-564937084513902
Marchf6	-176896685825725	-692237153093008	285687641509587	7.46818e+07	-515340467267283
Mast3	-231498214876336	-624232639722534	139103903943462	792143989993957	-392734424846198
Mau2	-1767898476807	-693417546804062	476986255477777	5.82993e+06	-516627699123362
Maz	-663424984827157	-713554544422326	6.58552e+09	1.76804e+09	-50129559595169
Mbtd1	-161422993917519	-67442293900803	326126062528598	65598122858841	-512999945090511
Mbtps1	-154645743042802	-246114385330065	332789510200434	125612741490352	-91468642287263
Mcfd2	-103235880484048	-199730299447589	105312813940279	1.05695e+07	-96494418963541
Mcm6	-220030494471869	-736179235548999	232304323394785	607164590189637	-51614874107713
Med24	-115732367877992	-157688700757018	451251733586116	301122595999756	-41956332879026
Med6	-589688294077658	-639817871063417	4.15776e+09	8.70977e+08	-50129576985759
Metrnl	-118949866418062	-179714267153896	960084614430909	6.01297e+07	-60764400735834
Mettl17	-125561933716173	-294913996225558	387773482665747	545701412331559	-169352062509385
Mettl3	-434271732582059	-580099776211382	258639283897482	2.27559e+08	-145828043629323
Mettl7a1	-531539907768576	-800039737158224	385744560298437	2.34511e+07	-268499829389648
Mfap1a	-141945920106418	-194590870129609	249844522414719	113453460458767	-52644950023191
Mfge8	-433004152788328	-493144799298375	2.13802e-19	6.67502e-29	-60140646510047
Mfsd5	-265027022213823	-369503320516791	516283045565422	697985480645323	-104476298302968
Mga	-137360267459874	-25347585640911	395885861012708	12082773547301	-116115588949236
Mgat5	-229270408416852	-421600702562731	279008028123266	240082187057139	-192330294145879
Mia2	-162304989842343	-387277321887991	152929924557319	96470043386907	-224972332045648
Micall1	-628548378001652	-678677942179883	9.13346e+09	2.39397e+09	-50129564178231
Mier2	-534904261832332	-585033852010091	1.6733e+09	2.50217e+08	-501295901777589
Miip	-553417282197044	-603546874164469	5.10462e+08	6.57429e+07	-50129591967425
Mis12	-163434406530518	-381878605497254	46046502411993	4.27422e+08	-218444198966736
Mlh1	-284450786910358	-329647572348014	101292218414566	497766919094126	-45196785437656
Mlxip	-207794586077452	-345579228180083	1.57619e+09	29530	-137784642102631
Mmgt2	-210527384263468	-583227729740863	221962252818931	324060377128256	-372700345477395
Mnat1	-125136971750507	-224937428483232	480570935632143	209452806326145	-99800456732725
Mob1a	-10220469867338	-156513970835794	91080122873697	946691283280844	-54309272162414
Mocos	-690003298780693	-740132866707476	9.62605e+08	2.06539e+07	-50129567926783
Mon1a	-46401212068899	-514141690425047	25268094912984	818710667096391	-50129569736057
Morn4	-204264759585448	-254394331953826	174814191639694	910473804912999	-50129572368378
Mospd1	-150461804759355	-323865448513691	396687528421062	733037616623543	-173403643754336
Mppe1	-161255297286498	-724301385076429	249947380543997	716622	-563046087789931
Mprip	-163098475696843	-661104671741462	316069469785641	746301972825833	-498006196044619
Mrgbp	-152773745230925	-641818971918308	134856120928378	1.81046e+09	-489045226687383
Mrpl10	-204248963708228	-750562757052057	309322363988923	3.13521e+07	-546313793343829
Mrpl41	-105062068847635	-144881345214112	26639454104368	122327646141357	-39819276366477
Mrpl9	-572225074337174	-622354651573745	6.69999e+09	1.45133e+09	-50129577236571
Mrps17	-30171909869157	-334661996224264	107773532121815	1.2314e+09	-32942897532694
Mrps22	-170618244733342	-583209287281034	242390024245415	109288148548234	-412591042547692
Mrps26	-14074193742018	-452010762836879	145144414992227	196145809796454	-311268825416699
Mrps34	-148113553687484	-753968754458723	172492068630179	1.65857e+08	-605855200771239
Mrps35	-233575858389206	-266687944090827	140808063103654	880686752764433	-33112085701621
Msantd4	-103132408334782	-206064384182592	3007922688422	433766886976796	-10293197584781
Msra	-144907186116207	-550760483459495	211232442858541	317000280793059	-405853297343288
mt-Tc	-316807398287353	-366936954919783	622489207205106	308076846447056	-5012955663243
mt-Tm	-310447890435875	-360577481925525	111607966125931	320472414067147	-5012959148965
Mta3	-129522636865	-645255605675256	243917438720757	3.89888e+09	-515732968810256
Mtfr1	-575510846717224	-625640422532864	7.63568e+09	1.70719e+09	-5012957581564
Mtx2	-184499056052633	-225850915922794	10683633426791	468830324260697	-41351859870161
Mybbp1a	-251199684969548	-721496997607546	292590992940033	4.96983e+08	-470297312637998
Mynn	-150648925422653	-172144266671001	362903471110493	29149141403838	-21495341248348
Myo1c	-213231392723926	-361400144650925	296489202977489	346876030122933	-148168751926999
Myo1g	-102047169784441	-138016850044662	287697828896105	148969402921485	-35969680260221
Myo7a	-196661140966596	-292867669623834	18567906677344	507296299662315	-96206528657238
Mypopos	-110001154383882	-151480664120879	267878588604338	134551364125753	-41479509736997
Naa30	-292512995539193	-426332121418793	884505054811664	111311123119179	-1338191258796
Naa35	-123010919704084	-177236774368041	368758723945485	194048596084367	-54225854663957
Naa50	-122814064056649	-212337909712493	148170799551152	14661.8	-89523845655844
Nadk	-105696660301928	-166174352730183	237775249625094	631655377398694	-60477692428255
Naip5	-553632242557883	-603761812610724	301673980391282	8.11152e+09	-50129570052841
Narf	-257002059057702	-321021630183565	945409292532101	376492977639375	-64019571125863
Nav1	-103683262105506	-1384380864628	28992725885804	154820268087545	-34754824357294
Naxd	-219389144905124	-573653409537998	107840550817317	6.45893e+08	-354264264632874
Nbeal2	-283112313175507	-421490790482719	116141975576848	160880805258811	-138378477307212
Ncor1	-146740305615744	-258006566117861	471391922560088	583258667763607	-111266260502117
Ndc80	-100857949672221	-452687430934707	389563679178694	283666861167367	-351829481262486
Ndufa9	-133055887004423	-207923842093143	281291316088553	923325503089045	-7486795508872
Ndufaf4	-618423636297037	-668553209659276	3.24225e+09	7.03542e+07	-50129573362239
Nek6	-195612541560924	-258168226561114	147372179991001	2.66319e+09	-6255568500019
Nf2	-176744832640962	-64316295857448	184666971166196	1734457539756	-466418125933518
Ngrn	-471710892998372	-521840472629927	766760343870301	197590549194762	-50129579631555
Nhlrc3	-130547067209297	-311960276040941	444400734047652	718503519213176	-181413208831644
Nip7	-213025742878953	-323598070532457	210287235669643	609579268279017	-110572327653504
Nipbl	-189953208688539	-394271855163142	173349857661465	61611115298191	-204318646474603
Nkiras2	-775918748710981	-826048304107117	5.83291e+08	1.39878e+08	-50129555396136
Nlgn2	-131761789809525	-181891336796049	467384019212585	315747362415307	-50129546986524
Nlk	-12757909179798	-219136989445973	430522938170921	181600436197436	-91557897647993
Nlrx1	-215468768337616	-624207879904316	210151698469646	7.82666e+08	-4087391115667
Nod1	-394186117928475	-444315695482127	590269850662283	19140063239525	-50129577553652
Nop56	-17083433277985	-40927514566775	297996466975811	6.5131e+07	-2384408128879
Nr1d2	-552906689202416	-603036252564513	626509819848005	191529445843748	-501295633620971
Nr2c2ap	-261918718275741	-734813517710397	320669662324302	6.72196e+08	-472894799434656
Nrbf2	-137083299059529	-507927137471992	737524097256197	3.63275e+08	-370843838412463
Nrd1	-110407367734008	-140597376721968	150245875720588	64795069709042	-3019000898796
Nrf1	-538117211737299	-588246797791211	3.84374e+09	6.78973e+07	-50129586053912
Nsd1	-18646449532773	-751059270225989	163877624754668	1.76602e+09	-564594774898259
Nt5dc1	-144226809676222	-636660444932377	228096861128261	8.61263e+09	-492433635256155
Nufip2	-350318884826877	-79823507437159	281339489713837	2.97736e+06	-447916189544713
Nup88	-127749324692298	-477776431674553	232177637063899	150488576908863	-350027106982255
Nvl	-156322278690226	-375956394753018	189210961799523	66187797970597	-219634116062792
Oaf	-413878342922027	-464007908884426	901857823565732	341545687046971	-50129565962399
Oaz2	-163198933658582	-339284862723325	114856499992348	175008482686312	-176085929064743
Ocrl	-131935281790085	-599664483147157	381633295056041	120673975815193	-467729201357072
Ogfod2	-13956349678511	-599565684712281	416298364773867	302917586600231	-460002187927171
Oip5os1	-151087109974745	-274902743132588	202740345258923	214945398314374	-123815633157843
Opa3	-117984925601653	-261446139304615	369905161640442	520705092744391	-143461213702962
Orc3	-172205311031397	-644613125410716	237626595309065	38063224071104	-472407814379319
Ormdl1	-192710888100724	-716829860815305	369094716057971	3.42353e+06	-524118972714581
Oxnad1	-104762779551385	-519768452904473	524580762514901	743003202762853	-415005673353088
Pabpn1	-113470432518208	-746019917494886	792761686939066	119005	-632549484976678
Pacc1	-795888385784841	-846017953469673	3.49392e+07	6.11051e+06	-501295676848319
Pacs2	-124837637589435	-156135591667319	242429499465555	14115588417966	-31297954077884
Paf1	-242082921257699	-34195852842376	173372652610434	569527798756112	-99875607166061
Pafah1b2	-132701471586787	-16816856660862	167669171212704	5.46981e+09	-35467095021833
Pak1ip1	-235194927466548	-747146344930228	882159850666919	2.33755e+09	-51195141746368
Pald1	-136450535463333	-424089891842096	205426084193448	204206616446056	-287639356378763
Palld	-156656653022275	-626502563195888	135024618606559	3.2127e+09	-469845910173613
Pam	-165092906641394	-486060073943213	421098036349796	8.53367e+08	-320967167301819
Pank2	-16457932622924	-23994407043379	775700464194014	106229684310707	-7536474420455
Papss2	-101645041436864	-342361265946231	439020405574589	152306548841273	-240716224509367
Paqr7	-41685209426422	-734529956486839	723537955420164	1.50502e+08	-317677862222619
Pard6a	-150215596146806	-433805963922057	364742533953875	188664888832886	-283590367775251
Parp6	-170774494483162	-541485145531396	873238587800547	123006217900945	-370710651048234
Particl	-107962385880936	-255184120397028	422031146062284	644244457641369	-147221734516092
Pbrm1	-223794427364114	-273468498793604	402596939759613	118434749026594	-4967407142949
Pced1a	-178529456208487	-551102414357552	299494126055274	534337618443785	-372572958149065
Pcna	-217520562431194	-277922287649621	149697117282123	1.22911e+08	-60401725218427
Pcna-ps2	-217241325469193	-25329301710078	734447497595337	8.1786e+09	-36051691631587
Pdcd6	-141390199195381	-163042355316572	131483200723824	803693931020015	-21652156121191
Pdcd6ip	-131616877004501	-4032053229212	798659260829359	4.38497e+06	-271588445916699
Pde12	-161635639389098	-678837730095433	123767607660779	8.73189e+08	-517202090706335
Pde8b	-14286136763627	-308462953077041	336218701771333	527401145949515	-165601585440771
Pdgfa	-178646741220416	-226951557812159	218595575664785	116031902626	-48304816591743
Pdgfc	-115180547010275	-562981458705614	427511848836041	174373922740044	-447800911695339
Pdha1	-245804848346021	-277360976347114	101789143387421	337656755997981	-31556128001093
Pdia4	-192210155113168	-468569882275722	530289979351321	1.53502e+09	-276359727162554
Pex3	-551628680392881	-601758255665721	161937182071134	3.87524e+09	-5012957527284
Pex7	-162953855960904	-26100541074814	406357813095535	177523940730223	-98051554787236
Pfkfb4	-251554222460846	-573686129442489	58618970556953	407097041457789	-322131906981643
Pgd	-282561587105151	-332400918009983	2.39041e-09	5.57463e-18	-49839330904832
Pgrmc1	-106395487354271	-170034947168653	772909315313593	472465476744395	-63639459814382
Phf20l1	-162035452860697	-463703591135326	292612842000869	43728921732821	-301668138274629
Phf23	-1026043123402	-245598644377401	154894984745501	908958321239413	-142994332037201
Pigb	-118227616811518	-335641213520586	315414680767991	722966690033943	-217413596709068
Pign	-163970920139828	-204799567171947	495688448275969	132454215618015	-40828647032119
Pigv	-134370673319611	-494301603492142	363317359193798	508656599910252	-359930930172531
Pik3r2	-575655769683642	-625785343798277	9.83538e+09	2.29805e+09	-50129574114635
Pik3r6	-571737641960277	-621867215765237	1146958343996	2.72401e+09	-5012957380496
Pinx1	-161850368810795	-261087435845601	393841014162463	482186456070761	-99237067034806
Pitpna	-109495367392222	-147633326625098	4.97191e+07	764.677	-38137959232876
Pja2	-123793935881419	-171021848730882	188561010007641	679175428287878	-47227912849463
Pla2g15	-911461113880725	-961590706233119	4.25093	0.160625	-501295923523941
Pld3	-306906768244482	-332636950804183	3.56523e-14	1.54178e-20	-25730182559701
Plekha1	-146079014765126	-237594437757583	544685979513617	9.44358e+08	-91515422992457
Plekha2	-150383804503835	-261142422664091	423970713039171	297754	-110758618160256
Plekhg1	-199326540989474	-56499016454508	142834334629278	736962893748839	-365663623555606
Plekhm1	-44569202264747	-521778320118429	665976400124956	9.32703e+09	-760862974709591
Plin3	-14298952303648	-195627065691618	5.97018e+08	3.55052e+06	-52637542655138
Plod1	-177464912461153	-208406477063895	206843642228713	136336176326891	-30941564602742
Plp2	-125272488688237	-232762172043377	557758778237292	46620.6	-10748968335514
Plpp2	-532011493290935	-582141057442394	931233014051865	291818038131572	-50129564151459
Plscr3	-250458972658213	-734173388295916	354046215423012	5.36195e+08	-483714415637703
Plxnb2	-740128260929332	-790257843419464	5.2785e+06	623857	-50129582490132
Plxnd1	-222945414708049	-249530019353624	230093803669757	102200595021962	-26584604645575
Pnpla6	-506137790684312	-556267356999013	13584702682484	430569643701494	-50129566314701
Pnpo	-61753588454554	-6676654643469	1.0163e+09	1.82438e+08	-5012957980136
Pofut2	-117965062818645	-373049216430502	24722412330661	849662549173228	-255084153611857
Polg	-177265258821279	-597126406698943	227008108232738	887843374495302	-419861147877664
Polr2a	-148012637059649	-26367854686399	293780054714179	633179003297115	-115665909804341
Por	-222443297740124	-904052715365829	20514.9	7.86821	-681609417625705
Pot1a	-186750651242293	-558364411717895	227392834410093	228757637260462	-371613760475602
Ppan	-525034892503549	-575164483622434	1.8916e+09	2.78993e+08	-50129591118885
Ppcdc	-5729187785997	-623048357898301	4.62726e+09	9.41719e+07	-50129579298601
Ppil2	-274839111398288	-459721698584208	805645229156803	4.14415e+09	-18488258718592
Ppil3	-285181210182626	-620142566650333	738009163064632	1.13557e+08	-334961356467707
Ppil4	-369247688131901	-696718235924789	119483310072128	2.04778e+08	-327470547792888
Ppip5k1	-564118098834569	-614247664658221	375499870463192	107594883614921	-50129565823652
Ppox	-104194178320206	-63520189051886	48122881076678	597975830939917	-531007712198654
Ppp1r12c	-213496157314073	-712886943454852	131631188674562	6.86399e+09	-499390786140779
Ppp1r18	-109882652697644	-255068208114848	103420449199952	197319550190324	-145185555417204
Ppp2ca	-113626978464061	-163131603058901	125697971043041	3.24428e+08	-4950462459484
Ppp3ca	-208499366734689	-285955917874502	603734989228481	101370785326937	-77456551139813
Ppp4r3a	-127815419513785	-342770522227852	455662769452206	516771306617669	-214955102714067
Prcp	-178677834583825	-246797056781802	134410273887654	64898334731999	-68119222197977
Prdm2	-115128407666775	-552268678965537	373049221611743	931257669719551	-437140271298762
Prex1	-145236940720762	-777117783964879	173058632889159	6.82226e+07	-631880843244117
Prkaa1	-196245897532003	-344685697136789	260291176773608	517654770178694	-148439799604786
Prkar2a	-239428965330701	-3144213184418	1.80312e+07	1.27355e+06	-74992353111099
Prmt3	-251777268236511	-619249718099394	300359016543267	4.72341e+09	-367472449862883
Prpf6	-130819302138748	-694671172310813	42615509058516	4873823212663	-563851870172065
Prps1	-402728849722951	-452858408190273	163079856054292	691457191539368	-50129558467322
Prpsap2	-554825984523147	-604955574328006	8.84072e+08	1.26456e+08	-50129589804859
Prrc2a	-134927914608065	-62643363557893	152869096231716	1.49644e+09	-491505720970865
Prune2	-192355858693524	-235905422380335	154730096961488	9.09299e+08	-43549563686811
Prxl2b	-573401564210739	-623531155979406	2.44474e+08	2.98026e+07	-50129591768667
Prxl2c	-179849041629618	-305179768331245	132012706651574	116377902067745	-125330726701627
Psmd7	-112064993415756	-13287399987946	510564594188006	730922602873224	-20809006463704
Psmd9	-119061966494187	-2955136210312	503132815008859	3.28658e+09	-176451654537013
Ptbp2	-249694595757216	-313706325489309	424506425248285	182030584681396	-64011729732093
Ptdss2	-142328216147819	-628778635516825	365511163708722	100848738542268	-486450419369006
Pter	-18605516170725	-551311246130968	293753942573922	2.62859e+09	-365256084423718
Ptgfrn	-158853625927137	-472965890895842	240533588459193	54058929145329	-314112264968705
Ptp4a1	-311171902211137	-820238981571606	313080899535662	7.64882e+06	-509067079360469
Ptpn18	-317255608486389	-667871091056784	332415597389081	3.86052e+07	-350615482570395
Ptprs	-215096267825039	-243588015265155	121177627532362	770389170645525	-28491747440116
Puf60	-108548680129534	-558777950436373	143230615696588	5.56607e+06	-450229270306839
Pus7	-354410021811401	-500194260648066	276911721566506	4.31663e+09	-145784238836665
Pusl1	-538386994194488	-588516576792346	7.4329e+09	1.48508e+09	-50129582597858
Pycr2	-674502506451701	-724632073595497	1.72021e+09	3.87678e+08	-50129567143796
Qars	-283203719039991	-316717535326396	670816389723118	382446873755202	-33513816286405
Rab11b	-126946415058862	-166243038058413	744119403615641	7.98132e+08	-39296622999551
Rab14	-114644455422643	-19488706023343	901682290518146	1.88037e+06	-80242604810787
Rab28	-266409214899651	-339751143417035	100135298001461	1.99014e+08	-73341928517384
Rab29	-151712732012405	-72398084302601	278791208396264	5.695e+09	-572268111013605
Rab4b	-208066283687166	-404556495655839	750679329772533	106046159297045	-196490211968673
Rabggtb	-195315431513623	-662120110691778	181784930345355	1.21358e+08	-466804679178155
Rad18	-455151602654934	-505281175684911	230045701087397	713935196010142	-50129573029977
Rarres2	-486480697083217	-536610264818918	184355269548084	591983116514642	-50129567735701
Rasa3	-224282117545823	-907158405958165	413255417488663	1.27425e+06	-682876288412342
Rbbp5	-280083681247213	-659279345988735	190276015236081	1.11697e+07	-379195664741522
Rbbp7	-292325534836384	-851990485809674	326938997337649	1.50306e+08	-55966495097329
Rbfa	-333977309251665	-743124610839978	167010652362693	1.79578e+08	-409147301588313
Rbl2	-11614953898867	-326570614857335	340873369696237	11547963770359	-210421075868665
Rbm12	-176066221041009	-30376475444021	237187239092645	504841122645205	-127698533399201
Rbm26	-136164720440597	-260759902647862	41242135065353	124834767985162	-124595182207265
Rce1	-154480926258308	-539864242612247	515473759163241	1.86171e+09	-385383316353939
Rchy1	-130137432758529	-246862973554633	289807330578565	47444861085021	-116725540796104
Rdh13	-197545806682649	-607669802652523	162039134883027	504674834887076	-410123995969874
Recql	-569227279903959	-619356865245204	1.56601e+09	2.60714e+08	-50129585341245
Reep4	-179805623020148	-221706260805959	208279317489905	118488923846234	-41900637785811
Rell1	-692580090294187	-742709670241212	7.13055e+06	1.05711e+07	-50129579947025
Repin1	-477370531504467	-527500121965514	115780088433065	2.04699e+09	-50129590461047
Rfc2	-266104477314119	-288547379254911	42.4004	0.126683	-22442901940792
Rfk	-222282963720475	-296615646074817	342294873905822	482079457689702	-74332682354342
Rfng	-540891460260108	-591021007889072	266295189047373	102851195088257	-50129547628964
Rft1	-602761815179538	-652891373024585	342622847368728	105086500221166	-50129557845047
Rfx1	-338562670893748	-484681446281514	552008593579982	116562850959524	-146118775387766
Rgs16	-306103885493104	-356233448042864	601258051117283	286892996328882	-5012956254976
Rgs19	-198935915293519	-377603162566417	122285269048377	428671130166334	-178667247272898
Rhot1	-113487036850619	-73283085684439	310505468179469	4.59502e+08	-619343819993771
Ric8a	-280413014012203	-471873121729284	541395953675459	4.31774e+09	-191460107717081
Riox1	-178980490699212	-352259131953397	135546936569612	128429864727569	-173278641254185
Ripk3	-135158931783886	-329227296321252	309310234028176	203328184842456	-194068364537366
Rit1	-237487760615978	-269774076286848	581533946633253	302277317509983	-3228631567087
Rmdn1	-539261218368231	-589390778220569	115608644097899	382938637554489	-50129559852338
Rmi1	-614345544004975	-664475114159337	5.97072e+09	1.41515e+09	-50129570154362
Rmnd5a	-227103773463902	-389228901485297	159187723175928	192168596274787	-162125128021395
Rnf10	-301841893361383	-338443208213777	275544421626819	3.64583e+09	-36601314852394
Rnf123	-212273547684521	-366916180560957	137129823934555	166543043231034	-154642632876436
Rnf146	-142768505881928	-266572031319515	256726665399245	368428396873084	-123803525437587
Rnf19a	-143800628417178	-394771406253597	237270018869321	471346881236289	-250970777836419
Rnf38	-107615859428189	-650535385035215	383247022320548	9.36592e+09	-542919525607026
Rnft1	-212937952599862	-260186023773124	126065286087907	218024002188595	-47248071173262
Rnpep	-123107417979822	-168435522712088	18342450861796	682664457915517	-45328104732266
Rpgrip1	-250516381161322	-300645916718545	194665730191283	119609327491023	-50129535557223
Rprd1a	-514597589007692	-564727156770838	983180424972524	29883525591353	-50129567763146
Rprd2	-176373762563911	-62921074094961	13770144178829	1.18937e+08	-452836978385699
Rps6kb1	-155625963323535	-729073401468287	293299249347673	9.00586e+09	-573447438144752
Rreb1	-351067500079891	-72233234004259	376561144611146	212367763465976	-371264839962699
Rtcb	-202631745517115	-820201012904722	4.90137e+09	5318.15	-617569267387607
Samm50	-156844486595088	-84333440157903	325745284623876	1.86479e+09	-686489914983942
Sart3	-192606783753443	-218251725717512	475994830708601	2123723252247	-25644941964069
Sash3	-538753098927921	-857005743304468	32785.5	3707.22	-318252644376547
Scaf1	-556487471897474	-606617049866006	9.43366e+09	2.07689e+09	-501295779685321
Scaf8	-57740374070831	-627533292871119	965034601224563	334408175567892	-50129552162809
Scarb1	-193469592760953	-299172765372342	17482740682924	366665735053234	-105703172611389
Scp2-ps2	-107592024393977	-132219553789722	938878554074066	371854309129004	-24627529395745
Sdc3	-263063366015947	-283472210206537	0.209312	0.0001736	-2040884419059
Sec16a	-213092112174528	-27280715073199	265436104073149	153304906019169	-59715038557462
Sec23a	-2663099503404	-628498576648923	784189200391012	463430596862639	-362188626308523
Selenom	-10708078902495	-582297552125879	244906854459098	4.40625e+09	-475216763100929
Septin10	-284946884727668	-511468525622603	40172588981253	971743877126923	-226521640894935
Septin8	-115340823080291	-258295951562875	348221752251316	385334008407175	-142955128482584
Serinc5	-303265088917121	-528675580010885	15328303443108	216842004082098	-225410491093764
Sestd1	-605087729604628	-75087911060553	3.23942e+07	82630.4	-145791381000902
Sf3a1	-220317882882798	-653607621620546	222995761913321	4.99042e+08	-433289738737748
Sft2d2	-168252328800394	-245359909070997	264988080194216	104436945388154	-77107580270603
Sfxn3	-115587369482717	-379674680287924	401133263583296	777849639115942	-264087310805207
Sgms1	-164492359482629	-863078974747828	969741528286529	1.47702e+06	-698586615265199
Sgms2	-566205839152929	-61633543155363	2.68427e+08	3.2359e+07	-50129592400701
Sgpl1	-277495702499911	-303540214993138	33.5585	0.051102	-26044512493227
Sgpp1	-230199490881281	-284966518083254	405967607808637	110202064233902	-54767027201973
Sgsh	-198448176241315	-56998111429611	241924071457418	357359387361778	-371532938054795
Sh3glb2	-658647496685522	-708777089573509	3.84795e+06	329624	-50129592887987
Sh3tc1	-146137406739113	-309580920422039	296537752152899	297029237764478	-163443513682926
Shmt2	-537472861709765	-587602438981732	17995302985112	4.22234e+09	-50129577271967
Sil1	-273920406352708	-686846854916799	43953717120341	5.71207e+09	-412926448564091
Sipa1	-340560427995647	-682161639778419	679816704427266	1.43039e+09	-341601211782772
Sirpb1c	-292077594005982	-54961837786121	693396027524849	7.89081e+08	-257540783855228
Sirt5	-26934801772558	-415690793631636	304707360378257	118483751237117	-146342775906056
Ski	-191129546568866	-373584748090706	130162556983582	521074212916404	-18245520152184
Skiv2l	-242747021498043	-40185339276036	113040640320783	137466337866565	-159106371262317
Slc22a5	-397634587449695	-543483292725974	841628208327858	9.84177e+08	-145848705276279
Slc25a25	-187064589112968	-497236331861609	115715797058405	156498254860061	-310171742748641
Slc25a30	-105226996151592	-294622718614209	555594438175125	108104436075002	-189395722462617
Slc25a51	-170198433843737	-466942010984656	145409545644529	1.19459e+08	-296743577140919
Slc27a4	-563220405000797	-613349992231854	1.24561e+09	1.9518e+08	-50129587231057
Slc35a3	-108240521293244	-171406885845049	456984536352743	238435210628706	-63166364551805
Slc35e4	-323411983044595	-674019553986387	426956834997823	4.67414e+07	-350607570941792
Slc35f6	-246767156731725	-291902760379066	103348480160316	9.4939e+09	-45135603647341
Slc37a4	-255441532695472	-594900422259677	391585840647457	130020336060708	-339458889564205
Slc39a10	-263622308240813	-671480108191745	550141860701344	9.00911e+09	-407857799950932
Slc39a3	-235890298227444	-304610295188337	114538481612678	431960062868995	-68719996960893
Slc43a3	-391600080925872	-44172965512226	805302087580411	279846071199152	-50129574196388
Slc44a1	-114177732638852	-213376387109546	294164532538776	6.97762e+08	-99198654470694
Slc45a4	-681630847863375	-731760406747135	4.51421e+09	1.18969e+09	-5012955888376
Slc6a6	-387356163628737	-421915963813892	1.70102e-15	1.79061e-20	-34559800185155
Slc9a9	-251845806022821	-618116617825609	374197888663489	2.90558e+08	-366270811802788
Slmap	-232135332526627	-398717510868466	143687560577597	115391898365607	-166582178341839
Smarca5-ps	-155925848844032	-206055423745923	28984991056379	161891285559718	-50129574901891
Smarce1	-105554262649077	-139020996666429	180278130110804	746242248692634	-33466734017352
Smim20	-110387100200941	-226576108045434	209964002992033	121520334203861	-116189007844493
Smim4	-498376894235427	-548506481627362	107424570449165	2.01912e+09	-50129587391935
Sms	-425499947528925	-692696309580143	6.56051e+09	2.3782e+07	-267196362051218
Smyd2	-653488932255054	-703618493009299	7.36133e+08	1.96882e+09	-50129560754245
Smyd5	-490185820961845	-64030370026353	397470819201511	217743414759891	-150117879301685
Snx13	-159714566760589	-3386991757005	834709642501809	532767532916899	-178984608939911
Snx14	-129772281974623	-678747320570617	226028518162429	1.21125e+09	-548975038595994
Socs4	-560530304646966	-610659896253097	4.29236e+08	5.50576e+07	-501295916061309
Socs5	-255059648501247	-292690363624287	93039838855107	538256958175512	-3763071512304
Sort1	-234227740939111	-428404068039102	35087072458013	204863099760302	-194176327099991
Sp3	-160697909972107	-234787146346118	237751007855262	104928572461371	-74089236374011
Spen	-192114394774039	-6192774166555	231003371832821	120369528124554	-427163021881461
Spg11	-289491848553574	-465527766763709	139184791065971	15662264136332	-176035918210135
Spns1	-740561522950408	-790691076761684	1.87014e+09	4.88738e+08	-50129553811276
Sppl3	-276700939051039	-692956125456321	720334779760365	183169301932967	-416255186405282
Spryd4	-462868422355183	-512998008144321	416769343831607	9.17422e+09	-50129585789138
Spsb2	-110728353607546	-132337545041837	86216180717341	124694059171323	-21609191434291
Spsb3	-440063213529835	-471699856573426	4.02741e+07	752316	-31636643043591
Sptlc1	-238974824414051	-742283545128928	26684978420559	1.46262e+08	-503308720714877
Spty2d1	-140167185204615	-197849529466997	302616700328265	144796240830462	-57682344262382
Srprb	-251890108057809	-746686817490594	313289915585714	3.18819e+08	-494796709432785
Srsf3	-114219806116985	-18376434423359	472837113282887	142497493193626	-69544538116605
Ssr3	-143045818517816	-192799775427788	855494019697006	6.30288e+08	-49753956909972
St6galnac4	-145517320514245	-309101169983211	248072025766174	159946101180639	-163583849468966
Stag1	-145856583052993	-179504624805672	344217067291383	240902353839129	-33648041752679
Stard3	-177396939027423	-234077023137449	879666860511363	240203602011667	-56680084110026
Stk10	-101738143958893	-400167073591384	516786483541186	174352007128655	-298428929632491
Stk25	-23681702644577	-760657167770798	308763229407565	1.10296e+08	-523840141325028
Stk38	-106193163603806	-134206425206707	124009308537872	3.04158e+08	-28013261602901
Stradb	-578044471241258	-628174057807213	8.61897e+08	1.33112e+08	-50129586565955
Stub1	-112945602873508	-162382863665257	585133826866375	6.82672e+09	-49437260791749
Stx17	-443952228890241	-594741496499217	136413829736534	114299149217443	-150789267608976
Stx3	-150764294522191	-187593380453372	986442894756197	383733975116991	-36829085931181
Stxbp2	-149240907987609	-181496320653378	736884052071195	287106593715006	-32255412665769
Stxbp5	-102697586972275	-189387140754943	337508224127397	799630405529176	-86689553782668
Styx	-110472291243614	-135377253955081	360608224321795	258663275154661	-24904962711467
Sugct	-201849167344072	-25197874725725	149922714678335	722749359659016	-50129579913178
Sumf2	-108293574992847	-621880804850908	516338965131968	187480563778144	-513587229858061
Suox	-123015696988133	-494772845879138	421196004508544	64402999603818	-371757148891005
Supt20	-143707559975599	-722293055944334	313590159712263	7.20677e+09	-578585495968735
Surf6	-52052676683379	-570656352850003	6.88673e+09	1.28011e+09	-50129586016213
Syngr2	-156493917402928	-230612543644582	124581095583373	2.10407e+08	-74118626241654
Synj2	-107936676209963	-631861704612106	39478730852372	177227551265877	-523925028402143
Synrg	-146816732615164	-521530573072234	408359210306058	101010116500332	-37471384045707
Tab1	-485343246555566	-535472820376718	105957546801728	303383512432865	-501295738211519
Tada1	-139322503434217	-699735059902938	252466022630087	2.42441e+09	-560412556468721
Taf6	-285574389950691	-663978350792447	850658528952214	6.89895e+08	-378403960841756
Taf7	-149536463452807	-216039108928532	328812712328867	159950915226058	-66502645475725
Tanc2	-108874150109629	-292392722264652	216915129569674	196263641853476	-183518572155023
Tasor	-345925036005936	-663638449175517	480352497006592	1.29899e+09	-317713413169581
Taz	-723760642953575	-773890222227999	2.66343e+07	3.74991e+06	-501295792744241
Tbc1d1	-189403812979147	-619574669238341	614176575977204	2.39662e+08	-430170856259194
Tbc1d12	-137399732304693	-443336944065941	469767004960323	330322816218049	-305937211761248
Tbc1d14	-283644183793476	-678718617466763	288495384645565	3.77155e+09	-395074433673287
Tbc1d15	-172525948846703	-266330728676509	203508023812447	509016192706637	-93804779829806
Tbc1d4	-102272465839861	-484857894395152	275861320897773	442652082159916	-382585428555291
Tbpl1	-136308542412123	-159217938868921	32152492075294	242898998709494	-22909396456798
Tcaim	-132442799146148	-389987704958102	338066219778345	138435535048848	-257544905811954
Tceal8	-113636996007519	-238470107892984	86739232910215	493309212144092	-124833111885465
Tcf25	-110389288996846	-155032047029646	351932219851358	3.63642e+09	-446427580328
Tcn2	-726394158455614	-776523751144872	147640	10181.7	-501295926892579
Tctn1	-223286910574425	-279092202879817	153449732190939	2.11326e+08	-55805292305392
Tef	-633700237738522	-683829790956591	264610376429972	8.27673e+09	-50129553218069
Tefm	-483318250327239	-533447822378205	133029687698191	396750041762582	-50129572050966
Terf2	-144848494838835	-518644033602582	262827398501255	14435034010024	-373795538763747
Terf2ip	-13203892245684	-213719426661185	353971922505463	137191465437341	-81680504204345
Tesk2	-143807377146656	-408801846005437	336962100402558	21754546645944	-264994468858781
Tex10	-417507978657888	-637845915256712	2.80684e+09	1.37001e+06	-220337936598824
Tex261	-376965591318719	-53517211205831	1.78339e+08	59438.4	-158206520739591
Thoc2	-195138612248017	-360032947797499	314484370334979	66939930970349	-164894335549482
Thumpd1	-196497286423684	-68516090354717	238585266745981	579535554005393	-488663617123486
Thumpd2	-380936094160475	-43106565645199	194900807898615	820700497762668	-50129562291515
Thumpd3	-157064918428884	-227909287389855	101303928267877	177091299479514	-70844368960971
Tia1	-16381309611603	-35765827913969	236056210830614	15120893610713	-19384518302366
Tifab	-222430027434936	-87666940210084	28138980763614	1.06822e+06	-654239374665904
Timm29	-634965372513049	-685094958816056	1.1011e+08	1.46153e+07	-50129586303007
Timm44	-1804093832483	-652965218062603	212713564344759	299527615970231	-472555834814303
Tk1	-184406325254506	-531434375202252	210912092481183	239067475147237	-347028049947746
Tlk1	-390107752051733	-738047393171442	416203303581957	8.6667e+08	-347939641119709
Tlr8	-145577509197716	-696899638998096	358479626367577	1.36713e+07	-55132212980038
Tm7sf2	-128788015171427	-273507649717262	315412356257668	473716535238883	-144719634545835
Tm7sf3	-387252265110348	-744169048648736	690683033922823	1.61145e+09	-356916783538388
Tmed2	-107899314517588	-146594234979903	14231677670888	1.92685e+07	-38694920462315
Tmed4	-149075581566364	-216586555793903	10677644090016	191098176480054	-67510974227539
Tmem104	-260280823797056	-42850347083443	204051031027254	265333765601863	-168222647037374
Tmem106b	-73010964113015	-780239217691317	4.31434e+07	6.60549e+06	-50129576561167
Tmem131	-169338927038352	-467386266308352	356566897337043	121375069580857	-29804733927
Tmem132a	-153059481456588	-204919439777518	415096938705519	125320009895846	-5185995832093
Tmem138	-447305957075321	-49743551945507	604085070682627	226377214795565	-50129562379749
Tmem154	-410829235969036	-634824722873898	13.3023	1.47665	-223995486904862
Tmem161a	-588289685094463	-638419273086025	4.09652e+08	5.76437e+07	-50129587991562
Tmem18	-566594924738372	-61672449048966	356558094051179	101827969604013	-50129565751288
Tmem185a	-14490650757573	-60940920040751	304032953197238	585772484503628	-46450269283178
Tmem202	-594126651366669	-644256244327981	6.91745e+07	7.34674e+06	-50129592961312
Tmem214	-282842312737922	-826239355643096	258359268096226	1.0332e+08	-543397042905174
Tmem216	-349848643306806	-399978205045651	326643067441668	145949088695767	-50129561738845
Tmem245	-103190079667232	-378944459405188	420602184967203	572393654655791	-275754379737956
Tmem254a	-603400676771747	-653530251088783	4.31277e+09	9.43001e+08	-501295743170361
Tmem63b	-50660213464196	-556731724920775	4.46979e+08	7.26922e+08	-50129590278815
Tmem86a	-216892753597861	-842468315604111	395172450331647	6.0651e+06	-62557556200625
Tmem87b	-728507309541734	-778636877013159	3.23833e+08	6.51073e+07	-50129567471425
Tmem94	-183341998447412	-234906519097253	270965844305676	156671834699242	-51564520649841
Tmem9b	-163802052141355	-21320593623033	604253046438609	329613603492842	-49403884088975
Tmpo	-112964512511108	-169745072488561	127753373597431	218038431477317	-56780559977453
Tnpo1	-207295118383826	-277715316159353	162378838868844	613072484428605	-70420197775527
Tns1	-165978034823414	-375033103768018	249766672109621	123256774702474	-209055068944604
Tom1	-149309969128734	-794499380638606	223034408955762	2.22655e+08	-645189411509872
Tpm3-rs7	-129722061462131	-169820741103651	4.20475e+09	6.11425e+06	-4009867964152
Traf7	-14617351876102	-18217968434151	300965731275786	194316137463714	-3600616558049
Trafd1	-101799827220684	-139823460401778	364589643642278	5.25083e+09	-38023633181094
Trak2	-130410710251442	-587794523308236	419834457869536	241032318573497	-457383813056794
Trappc2	-128171279674425	-67007948692867	246551335296721	1.0818e+07	-541908207254245
Trdmt1	-144711964546481	-506228374763288	335571256519088	459179088344661	-361516410216807
Trf	-369877875021809	-414102013110277	1.3892	0.000469773	-442241380884679
Triap1	-161924804386275	-490935069687831	133113227631035	6.44824e+08	-329010265301556
Trim11	-540066075701392	-590195648223632	316238064931966	8.28756e+09	-5012957252224
Trim14	-160051750653303	-632887720917192	262521492671888	408842374988922	-472835970263889
Trim28	-65698091697494	-707110488464728	1.40949e+09	2.95802e+08	-50129571489788
Trim44	-178407724468211	-666476203039073	407578683796803	4.13573e+06	-488068478570862
Trip4	-112613875003583	-151452986632404	255050152836408	122263712657828	-38839111628821
Trmt2b	-477865561309817	-527995130171619	201727355813482	645865455185929	-50129568861802
Trmt6	-1868326946854	-660734767268396	169356227663598	142457890702562	-473902072582996
Trpm7	-35233365496594	-724163377038741	204427701452017	6.2063e+09	-371829722072801
Trpv2	-254975004655774	-905204992956527	1.34201e+08	89.5131	-650229988300753
Tsc2	-132389986794328	-398987021764887	183005003214716	11925080086878	-266597034970559
Tsku	-310261845690849	-360391436332602	121447001200272	357837347297228	-50129590641753
Tspan13	-560538562005213	-610668146609997	2.46847e+08	4.33054e+08	-50129584604784
Tspyl1	-14165031520817	-248920951984288	651760653470413	153201304349817	-107270636776118
Tsr1	-572963083473976	-62309266664739	2.20348e+09	3.94133e+08	-50129583173414
Tssc4	-210150477668998	-599223086065904	149797154802929	714473746514619	-389072608396906
Tst	-308842958360274	-360832689766101	332859911869741	150624960748798	-51989731405827
Ttc17	-192706131515061	-485266077948341	132737309534281	163205519942699	-29255994643328
Ttc30b	-197576882011618	-327102856254785	123854353913858	248957215262656	-129525974243167
Ttyh2	-222217569471998	-457929313369927	193270955762126	105012544849367	-235711743897929
Tug1	-174590718839302	-285545318336342	280848882513195	642600797290308	-11095459949704
Tusc1	-102946409839039	-145763688164058	405377082154612	23532317844423	-42817278325019
Txnrd2	-537112115273161	-587241698300641	7.1552e+09	1.4139e+09	-5012958302748
Tyk2	-202049823716401	-35485605009669	13529119797494	122899324350971	-152806226380289
Tyms	-119432950761061	-539507672084252	465680509039346	533828901143762	-420074721323191
Tysnd1	-245875257350611	-613312431846999	126124614184216	10925257796027	-367437174496388
Tyw1	-53302971011493	-58315928760274	197333229895016	4.65141e+09	-501295774878099
Ubap2l	-164780257454744	-351392798508165	719738749355192	6.42448e+06	-186612541053421
Ube2o	-400290820661016	-450420410252141	139780974439851	324098861448721	-50129589591125
Ube2v2	-116795750374394	-171876791189845	19081798167254	537153908079481	-55081040815451
Ube3b	-160757589958641	-354895607527495	71247813077336	361357147069955	-194138017568854
Ube3c	-191793389651785	-649255063267558	236207792388221	814310288620221	-457461673615773
Ubn2	-129875924942768	-323484925652241	18143102015874	198042819777803	-193609000709473
Ubtf	-154353508291608	-333354069668354	417115589790353	841924189634161	-179000561376746
Uckl1	-120421156409842	-718281879142288	482322103491856	47703890349142	-597860722732446
Ufd1	-135478640417941	-212245258807991	169067080649443	316548561755017	-7676661839005
Ugt1a6a	-303286792953472	-653599465918609	297292202504455	3.35435e+08	-350312672965137
Uhrf1bp1	-386802384161425	-436931935040324	283926643847607	132909288967724	-50129550878899
Uhrf1bp1l	-185223820796903	-240590332472979	240740380937979	345784621833137	-55366511676076
Upf2	-258810887761282	-597947686674128	22598992802976	3.02546e+08	-339136798912846
Urgcp	-173643122955355	-61619630033143	246149482503128	772135970817803	-442553177376075
Usp24	-28849860568469	-358747290305985	815425046717553	313574908756197	-70248684621295
Usp32	-306347530767382	-400059347815714	430896080597327	139650291584548	-93711817048332
Utp15	-583124143680168	-633253724097898	2.74149e+09	5.25147e+08	-501295804177301
Uvrag	-15213993939139	-187721674021424	219482443704168	126617830411128	-35581734630034
Vamp2	-197913514277417	-335460213838517	10036397747818	761210573479396	-1375466995611
Vamp5	-23770798941635	-287837554999918	13538192494825	705893473425492	-50129565583568
Vapb	-146689370771391	-17604831286776	240424580781593	207779370170457	-29358942096369
Vcam1	-164926624029724	-308613687580987	492648484360517	897874896717605	-143687063551263
Vcpip1	-140958739386893	-711399228677085	289067467399569	4.49782e+09	-570440489290192
Vgll4	-172175040711148	-549097042534189	36164914252029	2.4938e+09	-376922001823041
Vill	-596995128471729	-647124710810838	1.17838e+09	2.03953e+07	-50129582339109
Vkorc1l1	-284447782283146	-30482666616084	383352265726588	7.66454e+09	-20378883877694
Vps13b	-196567817756486	-285194192271548	169708372328337	773794552905392	-88626374515062
Vps25	-135529051735119	-322577399482927	37387504414309	366609057427646	-187048347747808
Vps37c	-12533946802037	-386492179624269	249535036635858	128466618813518	-261152711603899
Vps39	-310749139923896	-468191031739238	948204332183869	462369560623414	-157441891815342
Vps53	-243254614011875	-701311534573243	138101971055018	339415886917926	-458056920561368
Vps8	-598682149550797	-648811720882668	7.77036e+09	1.85025e+09	-501295713318711
Vti1a	-124206680267164	-175665139968269	374745127636598	207974416433854	-51458459701105
Vwf	-238786518570095	-271540487985634	180318221824418	124492839387471	-32753969415539
Wars	-155018881996392	-21214936581718	168407689095828	58853414454261	-57130483820788
Wbp11	-106819481672288	-78877786658141	12479598591596	3675.3	-681958384909122
Wbp1l	-254643874052051	-778570693668927	576838487555857	7.7216e+08	-523926819616876
Wdr20	-117928398921104	-306962612724451	491113240058988	824704810952671	-189034213803347
Wdr26	-1228021392916	-308063095319747	187230951744726	113.125	-185260956028147
Wdr41	-274485912234229	-335761873732516	1.87261e+06	12052.3	-61275961498287
Wdr43	-164968400567918	-338851876933259	107343568920478	227531708044782	-173883476365341
Wdr53	-185235589295938	-545692937226421	212531015195133	206395540823757	-360457347930483
Wdr74	-276036690694911	-648615415650941	537865733494623	187206905084394	-37257872495603
Wdr82	-207072835987952	-516793920892186	98671659195607	102723362736814	-309721084904234
Wfs1	-230668150301843	-941123519355424	387828670002986	144.984	-710455369053581
Wipf1	-166977981207438	-474754629811506	251274390055994	212721080667746	-307776648604068
Wls	-134563083892461	-233238725586653	713582403783687	197745086131799	-98675641694192
Wnk2	-142136244933439	-192265809962255	374897982945873	230027612202625	-50129565028816
Xpr1	-138615040458172	-223257311939386	258781639204857	698559622469113	-84642271481214
Yeats4	-144773676053163	-330801562501052	368035835053713	479177184569716	-186027886447889
Yipf1	-142521152729244	-168121163221558	971162603229778	476703867744275	-25600010492314
Ykt6	-123264218555674	-170148276527085	121626979073467	31758584177856	-46884057971411
Ypel2	-233350275855585	-645536038183185	107877511018716	285366537852161	-4121857623276
Ythdc2	-317951650078984	-464237158625085	102255554911811	273015642488502	-146285508546101
Ywhaq-ps3	-173074679379574	-301723544333429	33576118013452	9.31206e+09	-128648864953855
Zadh2	-592353020227045	-64248261184615	1.18063e+08	1.36382e+07	-50129591619105
Zbtb20	-121730342077712	-161123632312723	242416342904402	119731849484844	-39393290235011
Zbtb44	-149950129053551	-625574711143492	271221994173551	324919803557779	-475624582089941
Zc3h11a	-528156664716333	-57828623553079	520577946425591	145114295027789	-50129570814457
Zc3h7b	-331733741610864	-381863283517594	751059058912845	404844200740219	-5012954190673
Zdhhc17	-492310837881815	-542440407723863	13392690412422	409280694141536	-501295698420479
Zfc3h1	-223172243204114	-465902056202728	372897723083864	32494186779169	-242729812998614
Zfp120	-169353469936752	-648230604111581	259863359201731	467446995510027	-478877134174829
Zfp160	-241900761882676	-490005092586633	584528484656846	968150165765561	-248104330703957
Zfp26	-102648712758079	-545186853136371	382856911904883	578538461202403	-442538140378292
Zfp319	-470274917260487	-520404474614719	537759467217981	206854559338535	-50129557354232
Zfp326	-116570229080974	-598577916377984	413334318379652	834404624797542	-48200768729701
Zfp358	-479504733886048	-529634290581331	472494921658753	180500716277421	-501295566952829
Zfp407	-108186614914985	-162084275269292	417612822688909	224131629234171	-53897660354307
Zfp408	-370257548536312	-420387103069507	316494318494887	146978325034794	-50129554533195
Zfp426	-44528952503092	-495419104151783	158085122500237	439594636478705	-50129579120863
Zfp444	-125855093052821	-33239210333945	404384121888656	436282578363802	-206537010286629
Zfp445	-174809086813073	-670311296536815	145291986226897	3.71637e+09	-495502209723742
Zfp467	-466414549174233	-516544113460501	367332887440359	129470926302818	-50129564286268
Zfp53	-1284995201665	-616033697281924	426791480161716	157314393802554	-487534177115424
Zfp532	-128510282768795	-162210057277596	239380164929669	131544676502587	-33699774508801
Zfp598	-407634699136959	-457764265478864	988938262927574	376854274513899	-50129566341905
Zfp608	-26998078366211	-548116446138151	158176438374675	8.51174e+09	-278135662476041
Zfp644	-103314014671781	-138240868099344	295220324313758	156878586889546	-34926853427563
Zfp652	-141135648214414	-362522046315489	23741414044482	400205932488767	-221386398101075
Zfp664	-209374047355959	-430781452049007	88024046531182	414381329129193	-221407404693048
Zfp672	-142849218161813	-506154358418764	351175131160582	521301637908708	-363305140256951
Zfp688	-11667815615578	-184547783533224	369680238277817	159387652710153	-67869627377444
Zfp710	-209838008377004	-646399853628908	78109683046972	7.38107e+09	-436561845251904
Zfp729b	-41766061025819	-467790192842689	212809402538535	580783302925041	-50129582584499
Zfp746	-14796440232427	-316097704200149	315445815785874	471943851383896	-168133301875879
Zfp787	-134773755298638	-228748037836574	111653086008019	109106892768814	-93974282537936
Zfp809	-211857710718389	-286003476564366	110828724053992	459863363458389	-74145765845977
Zfp84	-136684064101554	-533640753375591	141952892174323	118256113727886	-396956689274037
Zfp952	-421477717775241	-471607305372738	102880523651071	239771050429585	-50129587597497
Zfp984	-220067015184292	-674388095634782	147556372450969	279660428636923	-45432108045049
Zfyve27	-314831652682361	-686512797479786	406639886245294	16621676633393	-371681144797425
Zmiz1	-17644246389213	-227603607787858	260744724697054	2.23679e+08	-51161143895728
Zmym6	-186035726662383	-509660042005451	157833205393433	144236287631727	-323624315343068
Zmynd11	-466394195363996	-69301326720176	884194582718566	9.2621e+07	-226619071837764
Znhit3	-537131715705	-587261266950151	227342941649359	847465725512747	-50129551245151
Zranb3	-282641971224526	-800919791473536	41580.2	3281.61	-51827782024901
Zzz3	-195119900151225	-391336442613545	140985647575939	789041680397577	-19621654246232
