# Supplementary material for: Divergent macrophage responses to Influenza A virus and Streptococcus pneumoniae: co-infection drives bacterial dominance whereas superinfection favors viral priming
Source: Front Immunol. 2026 Mar 4;17:1729086. doi: 10.3389/fimmu.2026.1729086 (PMC12996220; doi:10.3389/fimmu.2026.1729086)
Supplement: Supplementary file 13 [file Table8.xlsx]

## Sheet: Hoja1
Assay	Control_01	Control_02	Control_03	S.pneu_01_24h	S.pneu_02_24h	S.pneu_03_24h	PR8_01_24h	PR8_02_24h	PR8_03_24h	Priming_01_24h	Priming_02_24h	Priming_03_24h	S.pneu_01_48h	S.pneu_02_48h	S.pneu_03_48h	PR8_01_48h	PR8_02_48h	PR8_03_48h	Priming_01_48h	Priming_02_48h	Priming_03_48h
Tgfb1	7.61477	7.35904	7.40586	7.16437	7.08904	6.97015	6.46909	6.59573	6.68126	6.85782	6.65351	6.70231	7.43575	7.27803	7.41336	6.61548	6.82673	6.84636	6.64261	6.85498	6.72668
Il6	3.53068	3.74217	3.38259	7.87531	7.81937	7.78496	14.6534	15.0182	15.435	14.8026	14.9234	15.0564	8.51388	9.24526	8.50302	14.9513	14.583	14.4947	14.9494	14.6821	14.7273
Ccl5	3.16034	3.40539	3.69428	8.05796	8.01696	8.10041	8.76619	9.36078	9.94638	9.08058	9.11458	9.19837	7.76455	8.25536	6.87664	8.82281	8.76503	8.69432	9.8082	8.67162	8.91056
Fst	5.12829	4.89802	5.30769	5.08557	5.22887	5.73275	8.46784	8.34027	8.08902	8.48463	8.67453	8.75603	6.01351	4.71104	5.45753	8.29676	7.9347	8.38442	8.5773	8.3569	8.63325
Nadk	8.67677	8.56026	8.52629	8.93597	8.8277	9.15024	9.04947	9.12083	9.46029	9.51203	8.87494	9.51578	8.39741	9.43348	8.28645	9.41857	8.99369	9.43787	9.90049	8.85868	9.84658
Tnni3	3.99313	4.17464	4.1438	4.49193	4.72319	4.24444	4.90968	4.89427	4.64523	4.90451	4.74179	4.73992	4.02633	4.28216	4.09267	4.18291	4.06554	4.02481	3.75856	4.04608	4.00414
Snap29	4.96167	4.38335	4.61502	4.41456	4.31886	4.6153	4.30506	4.35333	4.01208	4.29197	3.89216	4.40823	3.70134	3.75995	4.14978	4.68054	2.98773	3.25916	2.98958	3.47398	3.50488
S100a4	10.8217	10.5953	10.6114	10.7059	10.3442	10.6048	11.7974	11.9531	11.8351	12.0017	11.684	12.3238	11.1681	10.7845	11.0245	11.862	11.6072	12.0612	12.1684	11.9919	12.2459
Ca13	3.94295	3.33495	2.74485	2.37071	3.64096	4.09404	6.9847	7.32695	6.78893	6.712	6.84651	7.26204	4.12524	3.84016	4.11258	7.27315	6.93078	7.05494	7.22721	7.22738	6.7994
Ccl2	11.1184	11.099	11.0795	9.45868	9.5581	9.33911	13.5894	14.5939	14.5721	13.4187	13.4132	13.5809	10.5036	10.6898	10.3353	13.616	13.2615	13.3271	13.3062	13.2957	13.0226
Wfikkn2	5.36266	5.03029	5.20536	5.5508	5.40296	5.31936	5.57414	5.72031	5.47754	5.73569	5.53124	5.35468	5.5266	5.54616	5.56436	5.11097	5.48208	5.36598	5.32188	5.46576	5.1754
Fas	7.50976	7.23136	7.2048	6.47565	6.5455	6.5848	9.38004	8.71638	8.67709	8.67474	8.73771	8.99341	7.16389	6.84643	7.01221	8.61844	8.3605	8.94235	10.0377	10.1356	8.88189
Ccl3	9.30237	8.86842	9.05349	14.2224	14.3034	14.1414	18.2627	18.0811	18.2545	18.1494	17.898	17.9444	14.3285	14.5733	14.2062	18.2999	18.555	18.3522	18.498	18.2784	18.6998
Hgf	7.04559	6.83122	6.904	6.44378	6.37556	6.04105	5.98598	6.01897	5.70962	5.77438	6.05278	6.32234	6.99064	6.79894	6.84149	5.96904	5.76511	6.19267	6.32714	6.16711	6.14323
Il1a	5.25215	4.81368	5.53249	8.66676	9.20297	9.21268	17.9455	17.7142	17.8342	17.9839	17.7944	18.0247	8.09052	9.16603	9.22726	18.0291	17.9279	18.1499	18.3624	17.9731	18.3672
Lgmn	5.57138	5.36238	5.49429	5.184	4.75113	4.95881	4.79089	4.61369	4.77551	5.02642	4.78948	4.74844	5.14336	5.03097	5.2371	4.80228	4.61588	4.84011	4.89349	4.96326	4.94805
Csf2	3.41554	3.15738	3.60803	3.62372	2.93105	3.64601	4.34328	3.91482	3.78659	4.06484	3.60174	3.90296	3.47134	3.65106	3.15371	6.0309	4.73012	3.96878	3.98994	3.9622	3.92538
Il1b	1.86324	1.80029	2.13141	5.16088	5.56395	5.29452	11.1459	11.3841	10.7618	11.0447	11.1153	11.5645	4.89616	4.24994	5.22291	11.0915	10.7073	11.1243	11.0414	11.0136	11.231
Pdgfb	9.6381	9.36343	9.43471	9.0032	9.03617	8.9964	6.88834	7.2889	6.56209	6.53491	6.61313	6.52843	9.46227	9.73662	9.60969	6.4506	6.74054	6.67897	6.37552	6.73204	6.2088
Cxcl1	7.1207	7.04514	7.29473	15.0947	15.3752	15.0253	16.6327	16.7041	16.8801	16.6756	16.4621	16.7685	14.8513	15.9992	15.294	16.6485	16.6845	16.5231	16.8771	16.6152	16.7858
Eda2r	4.58834	4.34546	4.48258	4.59836	4.59745	4.54008	4.69588	4.70253	4.57032	4.65288	4.52346	4.4007	4.26313	4.37315	4.47193	4.37149	4.352	4.37595	4.14173	4.56097	4.43455
Tnfsf12	6.44474	6.48068	6.60322	6.1948	5.36886	6.1292	4.17962	5.29815	4.40563	5.11946	5.20303	4.45052	6.5119	6.1848	6.09652	4.67105	3.66348	4.85764	4.61467	4.30112	4.6923
Parp1	8.56845	8.0517	8.3875	8.95033	8.61133	8.58161	8.09063	7.86414	7.83307	7.50668	7.56131	8.16789	9.13757	8.94619	9.10475	8.42954	8.34632	7.91868	8.04163	8.47776	8.20882
Tnf	4.58966	3.68199	4.48386	11.4224	11.7411	11.4864	15.3067	15.626	15.6878	15.307	15.2306	15.6111	11.0814	11.7372	11.2147	15.1096	14.8552	14.9375	15.0911	14.824	15.0764
